# Supplementary material for: Rhizobia Contribute to Salinity Tolerance in Common Beans (Phaseolus vulgaris L.)
Source: Cells. 2022 Nov 16;11(22):3628. doi: 10.3390/cells11223628 (PMC9688157; doi:10.3390/cells11223628)
Supplement: Supplementary file 1 [file cells-11-03628-s001.zip]

Archive with 3 entries (3 files):
- cells-2012761-Table S1.pdf
- cells-2012761-Table S2.xlsx
- cells-2012761-Table S3.pdf
