# Supplementary material for: Rhizobia Contribute to Salinity Tolerance in Common Beans (Phaseolus vulgaris L.)
Source: Cells. 2022 Nov 16;11(22):3628. doi: 10.3390/cells11223628 (PMC9688157; doi:10.3390/cells11223628)
Supplement: Supplementary file 1 [file cells-11-03628-s001.zip › cells-2012761-Table S2.xlsx]

## Sheet: Sheet1
Table S2: Raw reads and differential expression analysis of bacteroids expression between salt treated and untreated rhizobia infected plants
	Raw read count						Differential expression analysis
gene	treated rep1	treated rep2	treated rep3	untreated rep1	untreated rep2	untreated rep3	baseMean	log2FoldChange	lfcSE	stat	pvalue	padj
AMC88_RS00360	1260	727	938	743	671	809	891.516	-0.789487	0.287625	-2.74485	0.00605392	0.0377629
AMC88_RS00390	220	177	326	218	156	232	221.59	-0.596972	0.227518	-2.62385	0.00869425	0.0491114
AMC88_RS00435	1572	1678	1913	1606	1386	1921	1685.87	-0.427332	0.151412	-2.82232	0.00476771	0.0315279
AMC88_RS00445	481	391	539	399	338	411	433.783	-0.654954	0.192107	-3.40932	0.000651261	0.00691979
AMC88_RS00480	470	374	508	220	261	315	372.576	-1.11491	0.240908	-4.62793	3.69e-06	9.24e-05
AMC88_RS00485	558	542	578	308	331	427	474.312	-1.01444	0.214395	-4.73166	2.23e-06	5.97e-05
AMC88_RS00500	10322	12336	16039	6788	7240	8322	10442.6	-1.11379	0.159848	-6.96778	3.22e-12	2.5e-10
AMC88_RS00585	141	156	181	165	125	108	147.827	-0.607409	0.23127	-2.62641	0.00862917	0.0488823
AMC88_RS00650	61	89	78	65	57	52	68.346	-0.73245	0.277336	-2.64102	0.00826569	0.0473161
AMC88_RS00815	1665	2200	2676	4004	3230	4156	2872.43	0.466521	0.126018	3.70203	0.000213884	0.00292781
AMC88_RS00865	5826	7468	9446	15519	12451	12920	10196.8	0.520412	0.14295	3.64052	0.000272086	0.00354601
AMC88_RS00880	1753	2133	2493	1279	1218	1370	1753.97	-1.05591	0.134404	-7.85625	3.96e-15	5.51e-13
AMC88_RS00925	3680	3972	5151	3880	3745	3957	4086.51	-0.475682	0.13961	-3.40722	0.000656274	0.00696069
AMC88_RS00935	1582	2050	2449	1872	1602	1996	1925.53	-0.486549	0.125656	-3.87208	0.00010791	0.00166371
AMC88_RS00960	5295	6439	8362	2865	3212	3512	5125.22	-1.38473	0.171253	-8.08589	6.17e-16	9.71e-14
AMC88_RS00965	65	59	84	50	22	66	58.4244	-0.96917	0.357384	-2.71184	0.006691	0.0404298
AMC88_RS00975	29	32	57	21	19	25	30.9532	-1.17791	0.369563	-3.1873	0.00143607	0.0126892
AMC88_RS01010	879	853	1112	2104	1928	2028	1424.49	0.750584	0.152995	4.90593	9.3e-07	2.76e-05
AMC88_RS01015	834	819	1014	2125	1754	2266	1398.92	0.850209	0.143221	5.93635	2.91e-09	1.39e-07
AMC88_RS01020	8120	7079	8938	19434	16118	16775	12241.5	0.759433	0.176181	4.31053	1.63e-05	0.000334807
AMC88_RS01025	1228	1099	1465	3080	2515	2096	1845.9	0.676242	0.212734	3.17881	0.0014788	0.01299
AMC88_RS01030	3027	3437	3951	6763	6294	6931	4887.74	0.600087	0.131291	4.57066	4.86e-06	0.000116432
AMC88_RS01035	5739	6100	7296	13284	12712	16530	9819.83	0.805382	0.151488	5.31648	1.06e-07	3.84e-06
AMC88_RS01040	7056	6788	8867	15704	15095	17274	11325.2	0.739208	0.151278	4.88643	1.03e-06	3.03e-05
AMC88_RS01045	10319	9930	13310	24220	21958	22319	16361.4	0.690728	0.15266	4.52461	6.05e-06	0.00014029
AMC88_RS01050	12084	12441	15627	28475	28140	34525	20904.2	0.840684	0.151425	5.55181	2.83e-08	1.14e-06
AMC88_RS01055	5654	6644	8032	15025	13471	17336	10496.1	0.833285	0.125718	6.62821	3.4e-11	2.28e-09
AMC88_RS01060	11342	13863	17085	31108	30053	48745	23880.8	1.03764	0.200014	5.18786	2.13e-07	7.4e-06
AMC88_RS01130	1912	1944	2286	3538	2931	4278	2720.62	0.44713	0.158557	2.81999	0.00480249	0.0316393
AMC88_RS01135	2835	3171	3653	5980	4624	6077	4240.37	0.435075	0.12019	3.61988	0.000294739	0.00377544
AMC88_RS01200	294	326	374	321	279	289	316.614	-0.504215	0.165059	-3.05476	0.00225244	0.0176825
AMC88_RS01220	248	265	407	263	242	238	278.711	-0.627089	0.189454	-3.30998	0.000933025	0.00924283
AMC88_RS01225	697	843	1074	702	689	660	786.296	-0.671125	0.161912	-4.14499	3.4e-05	0.000627421
AMC88_RS01230	2513	2990	3922	1717	1856	2334	2609.57	-0.998451	0.175491	-5.68947	1.27e-08	5.45e-07
AMC88_RS01235	11776	14308	17506	11208	10072	9786	12654.3	-0.815577	0.143837	-5.67016	1.43e-08	6.01e-07
AMC88_RS01340	746	1305	1480	909	853	564	991.045	-0.897674	0.271208	-3.30991	0.000933244	0.00924283
AMC88_RS01350	458	506	560	382	447	360	462.911	-0.686532	0.216628	-3.16918	0.00152871	0.0133112
AMC88_RS01355	529	526	739	374	356	439	504.798	-0.954344	0.165551	-5.76467	8.18e-09	3.68e-07
AMC88_RS01360	1604	1685	2072	944	953	1124	1445.53	-1.16789	0.155896	-7.49144	6.81e-14	7.28e-12
AMC88_RS01455	8617	12409	14961	20770	19232	33217	17281.3	0.691594	0.219621	3.14903	0.00163813	0.013979
AMC88_RS01460	9017	9776	11899	28227	24528	36519	18762.7	1.18925	0.157133	7.56845	3.78e-14	4.35e-12
AMC88_RS01545	655	723	862	527	594	613	674.659	-0.700751	0.179005	-3.91469	9.05e-05	0.00144013
AMC88_RS01550	1695	1980	2184	1683	1829	1901	1895.71	-0.448797	0.16753	-2.67891	0.00738625	0.0437471
AMC88_RS01725	585	662	887	1305	1057	1304	931.229	0.44485	0.127601	3.48626	0.000489829	0.00563412
AMC88_RS01735	420	395	497	770	714	855	589.968	0.484695	0.166393	2.91295	0.00358037	0.0251678
AMC88_RS01775	131	164	196	384	279	488	257.829	0.878074	0.205988	4.26275	2.02e-05	0.000403533
AMC88_RS01780	2492	3414	4127	5484	4798	6113	4250.88	0.380179	0.139156	2.73202	0.00629467	0.0387394
AMC88_RS01800	747	1001	1224	1911	1403	1786	1291.98	0.443659	0.13739	3.2292	0.00124136	0.011495
AMC88_RS01835	78	81	87	45	46	72	70.1815	-0.952023	0.28743	-3.31219	0.000925698	0.00921385
AMC88_RS01845	749	753	955	578	502	502	691.832	-0.976701	0.16056	-6.08311	1.18e-09	6.35e-08
AMC88_RS01850	3087	3286	3559	2369	1813	2675	2865.68	-0.900892	0.15754	-5.71849	1.07e-08	4.66e-07
AMC88_RS01945	2600	3653	4451	3485	3052	2388	3288.58	-0.573586	0.211548	-2.71137	0.00670057	0.040441
AMC88_RS01950	5954	6734	8295	6369	5173	5759	6437.6	-0.618274	0.117412	-5.26583	1.4e-07	4.97e-06
AMC88_RS02000	7565	8614	10649	7534	7102	7008	8178.51	-0.639555	0.142144	-4.49935	6.82e-06	0.000155039
AMC88_RS02015	3257	3098	4008	6915	6999	8149	5191.66	0.746955	0.164864	4.53073	5.88e-06	0.00013682
AMC88_RS02025	774	885	1225	1597	1387	2137	1279	0.492058	0.175361	2.80597	0.00501657	0.0328328
AMC88_RS02060	301	314	394	289	268	300	314.3	-0.576014	0.162747	-3.53932	0.000401156	0.00484791
AMC88_RS02065	536	600	744	526	407	703	586.973	-0.554538	0.188333	-2.94446	0.00323516	0.0232326
AMC88_RS02125	4843	5483	6774	10886	10287	14649	8424.29	0.724674	0.161628	4.48359	7.34e-06	0.00016631
AMC88_RS02175	1225	1468	1747	2698	2156	2581	1913.25	0.402664	0.113994	3.53232	0.000411932	0.00494669
AMC88_RS02215	910	1121	1285	563	616	781	904.796	-1.09274	0.182282	-5.99474	2.04e-09	1.03e-07
AMC88_RS02230	184	272	333	143	170	197	220.037	-0.941856	0.227627	-4.13772	3.51e-05	0.000645633
AMC88_RS02275	1093	1182	1575	1162	1123	1285	1239.45	-0.440269	0.143723	-3.0633	0.00218907	0.0173601
AMC88_RS02280	2628	2960	3709	882	722	634	2055.75	-2.3869	0.178081	-13.4035	5.77e-41	4.31e-38
AMC88_RS02305	478	582	642	1031	902	1018	750.944	0.452612	0.137259	3.2975	0.000975505	0.00958205
AMC88_RS02335	61	72	103	73	46	49	67.8244	-0.823576	0.275027	-2.99453	0.00274867	0.0204002
AMC88_RS33865	104	148	183	118	104	98	127.033	-0.763132	0.222126	-3.43558	0.000591282	0.00644134
AMC88_RS02360	1022	1300	1698	1268	1062	979	1227.14	-0.600263	0.173567	-3.4584	0.000543402	0.00607105
AMC88_RS02365	6209	8538	10563	7560	6417	5086	7471.05	-0.722066	0.208819	-3.45786	0.000544483	0.00607105
AMC88_RS02370	1053	1051	1349	960	731	818	1012.03	-0.809352	0.14857	-5.4476	5.11e-08	1.97e-06
AMC88_RS02385	165	144	230	164	134	82	156.332	-0.828102	0.306813	-2.69904	0.00695399	0.0416404
AMC88_RS02400	158	196	224	148	169	173	180.021	-0.566007	0.207316	-2.73016	0.00633027	0.0388785
AMC88_RS02480	727	769	900	534	550	722	713.882	-0.754812	0.181064	-4.16877	3.06e-05	0.000581576
AMC88_RS02585	196	193	227	187	158	168	191.142	-0.614782	0.191926	-3.20322	0.00135902	0.0122452
AMC88_RS02605	524	653	664	1103	952	1395	848.394	0.551353	0.171008	3.22413	0.00126356	0.0116466
AMC88_RS02655	358	310	378	277	270	363	331.131	-0.562199	0.212796	-2.64197	0.00824265	0.0472747
AMC88_RS02660	990	853	1033	854	679	749	878.352	-0.697909	0.186793	-3.73627	0.000186767	0.00261884
AMC88_RS02710	160	212	306	153	167	175	196.905	-0.760042	0.218041	-3.48578	0.000490701	0.00563412
AMC88_RS02740	43013	34043	42567	88764	84763	96533	62464.6	0.810754	0.202096	4.01172	6.03e-05	0.00102437
AMC88_RS02745	4665	3655	4635	10074	10057	17568	7956.87	1.16381	0.263047	4.42437	9.67e-06	0.000211945
AMC88_RS02750	4519	3448	4496	9313	8873	12052	6798.13	0.909389	0.217764	4.17603	2.97e-05	0.000566943
AMC88_RS02755	3060	2576	3284	6237	5912	8178	4663.07	0.825046	0.198627	4.15374	3.27e-05	0.000613366
AMC88_RS02760	3743	3294	4218	7406	7409	11728	5999.9	0.875543	0.223547	3.91659	8.98e-05	0.00143266
AMC88_RS02800	1708	2029	2365	6108	5870	7076	3938.15	1.30536	0.137206	9.51389	1.84e-21	4.58e-19
AMC88_RS02815	202	322	388	186	201	151	246.89	-1.05926	0.247842	-4.27393	1.92e-05	0.000386822
AMC88_RS02825	371	443	530	323	263	463	401.862	-0.70868	0.203846	-3.47654	0.000507929	0.00576553
AMC88_RS33505	2270	2934	3967	524	453	544	1904.48	-2.91353	0.147653	-19.7323	1.14e-86	3.4e-83
AMC88_RS02925	970	1209	1601	587	582	589	955.154	-1.42128	0.160653	-8.84692	9e-19	1.86e-16
AMC88_RS02965	4904	5730	6741	5406	4605	6537	5650.56	-0.417516	0.138783	-3.00841	0.00262618	0.0198356
AMC88_RS02975	672	845	1118	700	719	654	791.952	-0.657514	0.180048	-3.65188	0.000260329	0.00343773
AMC88_RS03035	21593	5665	6787	2270	1695	3399	8008.06	-2.70375	0.811252	-3.33281	0.000859727	0.00866214
AMC88_RS03250	1886	2571	3227	4136	3849	6068	3464.65	0.54058	0.195642	2.76311	0.00572533	0.0360895
AMC88_RS03260	644	746	884	1292	1298	2072	1104.87	0.689451	0.209983	3.28337	0.00102575	0.0099128
AMC88_RS03355	5410	6092	6998	10889	9218	13409	8349.34	0.504068	0.14761	3.41487	0.000638113	0.00680427
AMC88_RS03395	807	843	1042	767	757	962	867.844	-0.458203	0.162995	-2.81115	0.00493651	0.0324152
AMC88_RS03410	216	251	314	178	178	275	237.097	-0.647904	0.217317	-2.98138	0.00286955	0.0210881
AMC88_RS03415	461	526	542	444	341	275	443.333	-0.877323	0.227629	-3.85418	0.00011612	0.00177655
AMC88_RS03425	151	152	172	137	124	143	148.732	-0.585244	0.201779	-2.90042	0.00372666	0.0259824
AMC88_RS03490	40	35	30	23	15	15	27.98	-1.3707	0.423271	-3.23836	0.0012022	0.0112115
AMC88_RS03505	83	47	50	37	35	22	49.2168	-1.32549	0.438027	-3.02604	0.0024778	0.0189058
AMC88_RS03510	69	52	62	26	41	35	50.2302	-1.19126	0.367476	-3.24173	0.00118806	0.0111395
AMC88_RS03515	177	191	244	172	162	171	188.228	-0.612498	0.182432	-3.35741	0.000786762	0.00804515
AMC88_RS03550	1060	901	1163	631	627	596	863.003	-1.10028	0.200103	-5.4986	3.83e-08	1.53e-06
AMC88_RS03560	143	169	190	112	91	120	140.811	-0.983695	0.193593	-5.08126	3.75e-07	1.23e-05
AMC88_RS03580	104	100	91	70	51	78	85.2878	-0.950358	0.278411	-3.41351	0.000641313	0.00682622
AMC88_RS03600	270	246	286	253	222	217	253.491	-0.567706	0.206016	-2.75564	0.00585776	0.0368079
AMC88_RS03670	418	534	577	496	449	438	488.611	-0.479714	0.165335	-2.90147	0.00371418	0.0259256
AMC88_RS03685	2799	2309	2932	4597	4539	7125	3897.8	0.647452	0.231395	2.79804	0.00514134	0.0333936
AMC88_RS03690	2482	2162	2779	4561	3921	5171	3396.26	0.518258	0.171653	3.01922	0.00253428	0.0192387
AMC88_RS03700	2526	2457	2918	4648	3922	6518	3681.58	0.566569	0.196692	2.88049	0.00397055	0.0273009
AMC88_RS03705	1377	1347	1572	1255	1244	1245	1361.25	-0.544432	0.172862	-3.14951	0.00163543	0.013976
AMC88_RS33510	1123	1413	1476	1453	1058	1045	1270.14	-0.521181	0.177221	-2.94085	0.00327308	0.0234486
AMC88_RS03745	900	1091	1443	739	686	878	970.732	-0.904573	0.149624	-6.04564	1.49e-09	7.81e-08
AMC88_RS03750	2305	2086	2727	1632	1545	1681	2050.88	-0.897889	0.166281	-5.39982	6.67e-08	2.48e-06
AMC88_RS03760	219	330	404	249	196	258	277.187	-0.765706	0.184611	-4.14769	3.36e-05	0.000622005
AMC88_RS03765	139	363	491	219	89	208	250.077	-1.26061	0.380094	-3.31657	0.000911293	0.00910076
AMC88_RS03770	651	1429	1724	630	285	1114	973.01	-1.25084	0.400471	-3.12343	0.00178756	0.0148751
AMC88_RS03800	657	723	920	1277	1134	1358	980.68	0.37434	0.130416	2.87036	0.00410001	0.0279608
AMC88_RS03815	3893	3358	4081	3196	1972	2524	3259.06	-0.936793	0.199627	-4.69271	2.7e-06	6.95e-05
AMC88_RS33515	215	317	316	238	215	156	247.765	-0.801951	0.247455	-3.2408	0.00119196	0.0111541
AMC88_RS04220	1591	2152	2695	1967	1657	1608	1954.02	-0.618835	0.163381	-3.78768	0.00015206	0.00221057
AMC88_RS04230	200	239	299	227	184	216	228.475	-0.572087	0.163326	-3.50274	0.000460499	0.00538029
AMC88_RS04235	459	409	581	427	308	475	446.408	-0.618415	0.18601	-3.32463	0.000885366	0.00887146
AMC88_RS04240	952	980	1093	874	731	827	925.671	-0.670003	0.152258	-4.40046	1.08e-05	0.000234125
AMC88_RS04255	203	224	264	215	184	203	217.41	-0.542284	0.170755	-3.1758	0.00149423	0.013068
AMC88_RS04345	912	1046	1114	790	781	687	910.293	-0.781688	0.183843	-4.25193	2.12e-05	0.000421192
AMC88_RS04355	564	705	756	726	496	634	647.865	-0.47914	0.151881	-3.15471	0.00160659	0.0137688
AMC88_RS04535	1038	1334	1663	763	778	746	1082.58	-1.13599	0.166348	-6.82904	8.55e-12	6.16e-10
AMC88_RS04540	1911	2547	2933	1421	1362	1491	1996.84	-1.11725	0.143483	-7.78665	6.88e-15	9.15e-13
AMC88_RS04595	554	587	739	334	337	376	504.592	-1.18106	0.162309	-7.27661	3.42e-13	3.25e-11
AMC88_RS04600	1918	2662	2654	3909	3840	4817	3194.75	0.456889	0.16648	2.74441	0.00606195	0.0377735
AMC88_RS04605	1334	1260	1655	2349	2302	3434	1978.49	0.576164	0.19766	2.91493	0.00355772	0.0250675
AMC88_RS04625	369	349	470	336	291	323	361.416	-0.666313	0.167354	-3.98146	6.85e-05	0.00113496
AMC88_RS04630	682	545	717	497	512	476	587.366	-0.737485	0.219146	-3.36527	0.000764701	0.00788696
AMC88_RS04650	343	420	500	322	301	291	369.165	-0.795963	0.167454	-4.75332	2e-06	5.42e-05
AMC88_RS04655	8770	10361	12338	10697	9100	9025	10090.1	-0.461131	0.140023	-3.29324	0.000990385	0.00968053
AMC88_RS04680	3201	3941	5209	7345	6281	7599	5387.58	0.453674	0.124038	3.65755	0.000254641	0.00337005
AMC88_RS04685	300	406	471	652	638	769	520.453	0.478188	0.164535	2.90629	0.0036574	0.025589
AMC88_RS04755	301	320	396	158	148	130	254.104	-1.55696	0.19556	-7.96152	1.7e-15	2.54e-13
AMC88_RS04785	4496	4737	6187	2870	2644	1975	3977.34	-1.36603	0.211797	-6.44972	1.12e-10	6.91e-09
AMC88_RS04790	10978	13773	16602	14220	12874	13207	13591.5	-0.364279	0.134235	-2.71373	0.00665295	0.040363
AMC88_RS04815	753	813	1160	717	599	1038	845.39	-0.554289	0.202744	-2.73393	0.00625825	0.038587
AMC88_RS04850	1890	2189	2539	1918	1708	2413	2116.31	-0.479569	0.15024	-3.19202	0.00141279	0.0125764
AMC88_RS04975	5193	6635	8130	3051	3037	2565	4968.67	-1.52043	0.181393	-8.38195	5.21e-17	8.9e-15
AMC88_RS04980	480	590	749	308	244	267	455.898	-1.48354	0.152635	-9.71953	2.49e-22	6.77e-20
AMC88_RS04995	1626	1954	2354	1370	1421	1358	1715.18	-0.839974	0.161287	-5.20796	1.91e-07	6.68e-06
AMC88_RS05000	2147	2493	3126	1642	1698	1887	2210.92	-0.898938	0.150266	-5.98232	2.2e-09	1.1e-07
AMC88_RS05010	265	268	370	237	237	281	278.838	-0.592582	0.180616	-3.28089	0.00103481	0.00995598
AMC88_RS05015	5851	5877	7432	3674	4075	6078	5607.8	-0.817621	0.217119	-3.76578	0.000166031	0.00235355
AMC88_RS05055	10513	12026	14629	25884	21524	25492	17599.3	0.630803	0.106181	5.94084	2.84e-09	1.37e-07
AMC88_RS05060	3313	3963	4741	7023	6928	9837	5718.21	0.645838	0.17158	3.76405	0.000167182	0.00236427
AMC88_RS33525	192	237	342	475	418	444	337.939	0.476304	0.175265	2.71762	0.00657538	0.0400142
AMC88_RS05070	4360	4718	5563	10416	9229	12377	7425.86	0.779013	0.139587	5.58086	2.39e-08	9.74e-07
AMC88_RS05130	519	481	654	479	380	346	486.329	-0.799799	0.198978	-4.01954	5.83e-05	0.000999487
AMC88_RS05150	388	448	478	477	359	369	422.797	-0.475837	0.175449	-2.71211	0.00668574	0.0404298
AMC88_RS05195	350	186	242	128	92	119	200.453	-1.60625	0.330457	-4.86071	1.17e-06	3.36e-05
AMC88_RS33870	256	107	162	46	29	44	119.84	-2.56477	0.408584	-6.27723	3.45e-10	2.04e-08
AMC88_RS05205	869	453	600	116	143	119	429.56	-2.72544	0.346595	-7.86346	3.74e-15	5.32e-13
AMC88_RS05210	688	828	1028	724	618	962	806.887	-0.485701	0.17171	-2.82861	0.00467501	0.0311768
AMC88_RS05225	7349	8787	10946	3724	3752	3069	6579	-1.67764	0.185934	-9.02279	1.83e-19	3.92e-17
AMC88_RS05230	229	339	352	197	150	194	249.306	-1.10706	0.181905	-6.08595	1.16e-09	6.3e-08
AMC88_RS05235	258	301	363	216	201	256	270.045	-0.793477	0.168183	-4.71794	2.38e-06	6.28e-05
AMC88_RS05260	1775	1607	1805	1328	1192	1333	1548.87	-0.791859	0.181628	-4.35979	1.3e-05	0.00027715
AMC88_RS05315	6923	7634	9338	12820	11958	19574	10922	0.541828	0.195835	2.76676	0.00566164	0.0358012
AMC88_RS05480	1334	1419	1892	1675	1099	1268	1451.07	-0.547094	0.16345	-3.34716	0.000816426	0.00832004
AMC88_RS05510	602	953	1132	428	401	603	701.043	-1.23112	0.210828	-5.83945	5.24e-09	2.43e-07
AMC88_RS05515	154	277	316	148	100	160	195.368	-1.20225	0.239981	-5.00975	5.45e-07	1.72e-05
AMC88_RS05550	491	519	713	528	495	507	544.89	-0.500162	0.158348	-3.15863	0.00158511	0.0136758
AMC88_RS05565	281	347	382	242	237	287	300.791	-0.738655	0.171975	-4.29513	1.75e-05	0.000356451
AMC88_RS31870	30	20	41	22	16	15	24.6508	-1.1174	0.426323	-2.62101	0.00876688	0.0493818
AMC88_RS05640	510	368	330	156	218	312	336.174	-1.21291	0.353053	-3.4355	0.000591472	0.00644134
AMC88_RS05725	1273	1295	1501	1001	930	1148	1215.91	-0.754371	0.1555	-4.85125	1.23e-06	3.5e-05
AMC88_RS05760	235	297	404	232	199	200	264.672	-0.889591	0.182441	-4.87604	1.08e-06	3.16e-05
AMC88_RS05765	253	388	450	252	311	301	328.783	-0.642262	0.225035	-2.85405	0.00431663	0.0292436
AMC88_RS05770	116	126	142	90	68	78	106.457	-1.0538	0.218065	-4.83252	1.35e-06	3.77e-05
AMC88_RS05805	1100	1273	1588	2324	1772	2607	1711.09	0.411833	0.137601	2.99296	0.00276286	0.0204801
AMC88_RS05900	163	177	176	107	99	62	137.278	-1.28837	0.290838	-4.42986	9.43e-06	0.000208141
AMC88_RS05925	294	296	380	315	199	180	282.436	-0.833088	0.239045	-3.48506	0.000492023	0.00563847
AMC88_RS05960	1351	1514	1834	1297	1135	1492	1449.34	-0.604457	0.133132	-4.54029	5.62e-06	0.000132825
AMC88_RS05965	473	516	637	408	408	500	496.394	-0.643907	0.164212	-3.9212	8.81e-05	0.00140927
AMC88_RS05970	967	1196	1292	995	791	1235	1084	-0.548503	0.164583	-3.33268	0.000860133	0.00866214
AMC88_RS05975	649	831	951	369	243	317	585.846	-1.73515	0.156806	-11.0656	1.84e-28	8.47e-26
AMC88_RS05980	1607	1518	1978	960	849	1121	1383.95	-1.1521	0.158773	-7.25626	3.98e-13	3.61e-11
AMC88_RS05985	250	258	318	120	113	116	205.766	-1.58432	0.188967	-8.3841	5.11e-17	8.9e-15
AMC88_RS06000	243	299	414	269	175	291	281.918	-0.719847	0.194373	-3.70343	0.000212705	0.00291836
AMC88_RS06005	703	701	915	640	508	701	702.389	-0.677866	0.149353	-4.53869	5.66e-06	0.000133311
AMC88_RS06010	100	117	100	88	67	67	92.6789	-0.87765	0.263901	-3.32568	0.000882028	0.00885284
AMC88_RS06030	5570	7396	9471	13024	10734	17075	10071.8	0.529633	0.17451	3.03498	0.00240556	0.01852
AMC88_RS06050	121	178	235	125	129	150	156.987	-0.714961	0.222403	-3.2147	0.00130579	0.0118892
AMC88_RS06125	574	735	869	385	316	235	541.372	-1.54242	0.22735	-6.78432	1.17e-11	8.11e-10
AMC88_RS06130	368	435	534	249	213	270	355.115	-1.20826	0.150615	-8.0222	1.04e-15	1.59e-13
AMC88_RS06145	648	782	969	707	655	657	741.934	-0.576182	0.149736	-3.84797	0.0001191	0.00179874
AMC88_RS06195	336	380	396	345	324	314	354.004	-0.52292	0.181979	-2.87353	0.00405918	0.0277509
AMC88_RS06205	126	167	204	132	132	102	146.022	-0.756658	0.237208	-3.18984	0.0014235	0.012634
AMC88_RS06215	999	1093	1286	1237	979	1038	1108.32	-0.400061	0.14456	-2.76744	0.0056498	0.0357641
AMC88_RS06250	3207	3534	4427	2765	2453	3818	3394.92	-0.653553	0.172849	-3.78107	0.000156158	0.00226184
AMC88_RS06255	764	769	1023	740	535	743	769.727	-0.692752	0.147063	-4.71057	2.47e-06	6.48e-05
AMC88_RS06410	11406	9349	11650	6080	5243	8328	8998.18	-1.09705	0.216227	-5.0736	3.9e-07	1.28e-05
AMC88_RS06415	2057	1679	1956	1273	1054	1959	1704.32	-0.797044	0.252469	-3.15699	0.00159405	0.0137141
AMC88_RS06440	10459	12588	15090	20488	17865	24088	16216.4	0.370551	0.129061	2.87112	0.00409014	0.0279306
AMC88_RS06450	283	205	248	175	144	226	220.059	-0.819511	0.263892	-3.10548	0.0018997	0.0155672
AMC88_RS06490	1333	1496	1741	1369	1144	1708	1468.55	-0.467813	0.155692	-3.00473	0.0026582	0.0199749
AMC88_RS06520	828	1325	1715	3332	2232	2396	1866.49	0.724768	0.2108	3.43818	0.000585641	0.00640458
AMC88_RS06525	2848	4028	5013	9295	7217	12521	6398.3	0.951406	0.195278	4.87205	1.1e-06	3.21e-05
AMC88_RS06550	6303	5836	7217	6294	4850	5189	6033.08	-0.602141	0.16588	-3.62997	0.000283451	0.00366221
AMC88_RS06570	616	640	852	606	540	785	673.982	-0.47102	0.169327	-2.78173	0.00540702	0.0346304
AMC88_RS06615	29587	27597	33957	62495	52493	60395	42872.4	0.588463	0.1509	3.89969	9.63e-05	0.00152424
AMC88_RS06635	671	686	929	631	620	651	705.46	-0.596736	0.158759	-3.75875	0.000170764	0.00240923
AMC88_RS06640	552	603	704	392	456	579	557.81	-0.721596	0.204259	-3.53275	0.000411257	0.00494669
AMC88_RS06650	2529	3031	3905	1388	1316	1248	2332.1	-1.58108	0.155155	-10.1903	2.19e-24	8.19e-22
AMC88_RS33530	2310	3025	3577	2944	2233	1677	2657.81	-0.703673	0.23197	-3.03346	0.00241766	0.0185892
AMC88_RS06660	361	494	650	438	352	402	450.38	-0.658752	0.164755	-3.99839	6.38e-05	0.00107466
AMC88_RS06670	2956	2992	3550	2986	2721	3092	3074.8	-0.459012	0.143237	-3.20456	0.00135269	0.0122232
AMC88_RS33535	719	822	965	823	613	405	738.658	-0.77931	0.268088	-2.90692	0.00365008	0.0255676
AMC88_RS06720	1783	3106	3577	1341	1314	1432	2147.74	-1.35753	0.201336	-6.7426	1.56e-11	1.07e-09
AMC88_RS06725	985	1771	1951	800	638	733	1178.21	-1.4344	0.199876	-7.17643	7.16e-13	6.2e-11
AMC88_RS06735	199	227	194	141	98	159	175.444	-1.02036	0.239228	-4.26524	2e-05	0.000400849
AMC88_RS06760	32	29	69	22	15	10	30.3109	-1.76763	0.455356	-3.88186	0.000103659	0.00160644
AMC88_RS06765	399	589	728	301	257	189	424.89	-1.50807	0.241987	-6.23203	4.6e-10	2.67e-08
AMC88_RS06770	722	820	886	776	661	749	775.808	-0.500931	0.143168	-3.49891	0.000467171	0.00541593
AMC88_RS06805	36308	36939	46180	21296	19933	27914	32433.1	-1.13814	0.163264	-6.97116	3.14e-12	2.47e-10
AMC88_RS06810	2122	2205	2936	1274	1101	1737	1948.96	-1.16894	0.176758	-6.61321	3.76e-11	2.47e-09
AMC88_RS06815	1352	1501	1920	1085	971	1156	1357.45	-0.908209	0.127204	-7.13976	9.35e-13	7.88e-11
AMC88_RS06830	1439	1468	1785	932	1026	1264	1352.88	-0.884695	0.184957	-4.78324	1.72e-06	4.71e-05
AMC88_RS06860	2626	2783	3401	941	891	957	2054.91	-1.9991	0.141715	-14.1065	3.47e-45	2.96e-42
AMC88_RS06865	1416	1347	1590	394	381	434	997.213	-2.20115	0.173459	-12.6897	6.74e-37	4.48e-34
AMC88_RS06870	2039	1993	2336	1529	1348	1569	1850.15	-0.872899	0.15192	-5.74579	9.15e-09	4.02e-07
AMC88_RS06890	364	286	333	178	162	267	275.849	-1.07764	0.26285	-4.09983	4.13e-05	0.000744958
AMC88_RS06980	978	958	1457	986	869	1080	1057.57	-0.541945	0.155845	-3.47746	0.000506195	0.00575677
AMC88_RS06985	206	321	353	123	127	107	214.934	-1.61547	0.227365	-7.10518	1.2e-12	9.98e-11
AMC88_RS06990	1133	1710	2231	1592	1124	1455	1533.16	-0.605158	0.176497	-3.42872	0.000606444	0.00656012
AMC88_RS07070	2623	3428	3861	2655	2743	2449	3001.88	-0.657895	0.174485	-3.7705	0.000162923	0.00231498
AMC88_RS07080	74420	64484	79500	132316	143329	218295	113657	0.813712	0.235069	3.46159	0.000536988	0.00604123
AMC88_RS07090	6793	7325	8923	4671	4554	4746	6358.47	-1.05783	0.142742	-7.41074	1.26e-13	1.27e-11
AMC88_RS07165	2298	2260	2838	6362	4366	9202	4260.01	1.05633	0.230805	4.57671	4.72e-06	0.000114863
AMC88_RS07215	2311	2511	2941	1572	1501	1404	2112.47	-1.13071	0.161617	-6.99621	2.63e-12	2.13e-10
AMC88_RS07220	3909	4413	5246	3037	2514	1824	3618.31	-1.21065	0.22659	-5.34291	9.15e-08	3.34e-06
AMC88_RS07240	1229	1437	1818	706	609	960	1161.94	-1.32222	0.173631	-7.61511	2.63e-14	3.15e-12
AMC88_RS33550	3246	3770	4635	1807	1553	1423	2867.38	-1.61496	0.161227	-10.0167	1.29e-23	4.05e-21
AMC88_RS07290	926	1250	1490	2259	1907	2345	1630.59	0.49742	0.131738	3.77583	0.000159476	0.00229431
AMC88_RS07440	3322	3803	4285	2467	2510	2557	3244.63	-0.934806	0.153717	-6.08134	1.19e-09	6.37e-08
AMC88_RS07505	178	165	193	120	120	125	155.009	-0.90496	0.218878	-4.13454	3.56e-05	0.00065263
AMC88_RS07550	128	179	233	165	123	113	157.757	-0.750017	0.230564	-3.25297	0.00114207	0.0107928
AMC88_RS07590	79276	104331	127314	79872	80120	85631	93599.7	-0.659801	0.148708	-4.43689	9.13e-06	0.000203019
AMC88_RS07650	451	393	465	982	973	1355	733.272	0.9741	0.213128	4.57049	4.87e-06	0.000116432
AMC88_RS07715	147	225	216	148	132	196	178.734	-0.64914	0.221045	-2.93668	0.00331745	0.0236532
AMC88_RS07730	611	863	1054	1331	1342	2407	1205.22	0.673944	0.247951	2.71805	0.0065668	0.0400026
AMC88_RS07790	232	331	345	266	229	244	277.058	-0.632088	0.176787	-3.57542	0.000349667	0.00433065
AMC88_RS07815	95	76	101	68	47	68	77.9522	-0.938555	0.267916	-3.50317	0.000459761	0.00538029
AMC88_RS07830	5605	6328	7563	5262	4117	3382	5510.89	-0.947653	0.201375	-4.70592	2.53e-06	6.6e-05
AMC88_RS07915	118	128	150	94	86	75	111.712	-0.973575	0.229979	-4.23332	2.3e-05	0.000453104
AMC88_RS07920	1997	2498	2884	1330	1279	1314	1948.16	-1.24106	0.143286	-8.66139	4.66e-18	9.29e-16
AMC88_RS07985	263	224	315	189	141	166	222.782	-1.04736	0.201041	-5.20967	1.89e-07	6.66e-06
AMC88_RS07990	1597	1402	1635	854	966	1148	1315.34	-0.999497	0.215788	-4.63186	3.62e-06	9.15e-05
AMC88_RS08005	1545	1567	1993	1086	1226	1349	1494.33	-0.813762	0.17997	-4.52166	6.14e-06	0.000141714
AMC88_RS08065	220	279	284	251	225	241	251.862	-0.47006	0.176256	-2.66691	0.00765518	0.0448514
AMC88_RS08085	323	359	449	328	247	273	334.354	-0.757852	0.160212	-4.7303	2.24e-06	5.99e-05
AMC88_RS08090	739	533	606	475	371	376	539.784	-1.00367	0.255374	-3.93019	8.49e-05	0.0013686
AMC88_RS08120	209	157	208	148	160	140	175.397	-0.707301	0.259647	-2.72409	0.00644798	0.0394395
AMC88_RS08180	2862	2412	2985	7427	6326	9082	4898.3	1.09685	0.19303	5.68229	1.33e-08	5.64e-07
AMC88_RS08240	1667	1835	2074	3076	2672	3270	2366.4	0.343698	0.130278	2.63819	0.00833493	0.0474593
AMC88_RS08355	621	632	786	601	504	483	614.853	-0.70296	0.170739	-4.11717	3.84e-05	0.000693183
AMC88_RS08360	295	362	328	270	289	268	308.354	-0.596589	0.214581	-2.78025	0.00543169	0.0347141
AMC88_RS08380	1049	1084	1360	1183	956	981	1110.15	-0.506347	0.151812	-3.33536	0.000851902	0.0086228
AMC88_RS08385	1120	1188	1362	1155	852	1378	1179.34	-0.48159	0.170278	-2.82826	0.00468017	0.0311768
AMC88_RS08390	383	504	552	457	432	371	453.782	-0.518182	0.190875	-2.71477	0.0066322	0.040278
AMC88_RS08480	3485	4582	5489	1966	2234	3315	3606.05	-1.18059	0.219592	-5.37627	7.6e-08	2.79e-06
AMC88_RS33555	1505	1788	2238	1178	1152	1531	1590.7	-0.852499	0.158397	-5.38204	7.36e-08	2.72e-06
AMC88_RS33560	1037	1121	1440	1087	957	881	1100.27	-0.630358	0.16535	-3.81226	0.000137701	0.00202889
AMC88_RS08490	532	483	625	485	402	527	514.595	-0.570345	0.169624	-3.3624	0.000772683	0.00791471
AMC88_RS08495	520	535	617	457	438	518	521.601	-0.591768	0.165017	-3.58609	0.000335667	0.00420075
AMC88_RS08515	3617	3756	4459	8820	8334	13318	6666.05	1.00791	0.198069	5.08871	3.61e-07	1.19e-05
AMC88_RS08570	1603	1520	1964	1557	1378	1275	1573.57	-0.614552	0.17708	-3.47047	0.00051955	0.00587514
AMC88_RS08575	939	821	952	720	560	641	794.955	-0.865907	0.188719	-4.58833	4.47e-06	0.000109095
AMC88_RS08580	5697	5433	6460	4779	4821	5896	5589.65	-0.535478	0.174476	-3.06907	0.00214726	0.0171037
AMC88_RS08590	816	885	1211	980	806	703	905.79	-0.553359	0.187544	-2.95056	0.00317194	0.0228885
AMC88_RS08615	503	514	692	549	442	370	518.322	-0.661719	0.205903	-3.21373	0.00131021	0.0118934
AMC88_RS08650	696	729	870	712	612	582	710.171	-0.610372	0.168242	-3.62795	0.000285686	0.00367521
AMC88_RS08670	3409	3562	4396	3918	3317	2632	3580.47	-0.539434	0.204439	-2.63861	0.00832474	0.0474593
AMC88_RS08685	1160	1279	1549	1323	1229	1298	1310.46	-0.387944	0.138886	-2.79325	0.00521808	0.033782
AMC88_RS08740	1457	1395	1535	1176	1132	1243	1352.39	-0.661898	0.178033	-3.71783	0.00020094	0.00276963
AMC88_RS08745	2802	2902	3524	7633	4957	6959	4565.24	0.720342	0.150178	4.79658	1.61e-06	4.47e-05
AMC88_RS08775	376	456	503	422	312	205	387.457	-0.843411	0.275852	-3.05748	0.00223208	0.0175688
AMC88_RS08805	816	770	1003	545	560	560	730.796	-0.975189	0.178554	-5.4616	4.72e-08	1.83e-06
AMC88_RS08820	679	563	658	536	447	479	575.633	-0.745772	0.206326	-3.61454	0.000300886	0.00382957
AMC88_RS08835	1971	1405	1666	1479	1086	1442	1550.11	-0.723026	0.237225	-3.04785	0.00230484	0.0179526
AMC88_RS08855	399	344	452	396	322	291	373.362	-0.594557	0.214014	-2.77813	0.00546731	0.0349044
AMC88_RS08860	487	372	494	319	259	475	409.024	-0.741896	0.256885	-2.88804	0.00387647	0.0269014
AMC88_RS33875	266	331	321	239	228	132	261.591	-0.946359	0.290202	-3.26103	0.00111007	0.0105237
AMC88_RS08915	617	596	662	574	475	680	606.37	-0.484394	0.182097	-2.6601	0.00781183	0.0456798
AMC88_RS08920	61	60	96	57	29	23	55.8043	-1.33167	0.369058	-3.60828	0.00030823	0.00389817
AMC88_RS08925	3058	1391	1741	261	264	320	1341.06	-3.28887	0.36255	-9.07149	1.17e-19	2.7e-17
AMC88_RS08930	230	130	181	45	43	22	120.585	-2.66559	0.396914	-6.71581	1.87e-11	1.27e-09
AMC88_RS08940	310	365	414	148	162	106	265.163	-1.70909	0.250003	-6.83627	8.13e-12	5.93e-10
AMC88_RS08945	128	131	140	67	85	69	108.273	-1.19027	0.268271	-4.43683	9.13e-06	0.000203019
AMC88_RS08950	4668	3290	4048	1268	1369	1145	2858.33	-2.02811	0.261708	-7.74952	9.22e-15	1.17e-12
AMC88_RS08955	18697	11215	13378	2707	4249	3513	9953.19	-2.41261	0.336086	-7.17856	7.04e-13	6.2e-11
AMC88_RS08960	140	216	183	117	128	111	153.695	-0.930967	0.250846	-3.7113	0.000206196	0.00283554
AMC88_RS08990	199	335	435	259	269	187	282.462	-0.724263	0.274046	-2.64286	0.008221	0.0472225
AMC88_RS09000	284	291	338	552	497	568	409.054	0.476219	0.161098	2.95608	0.00311572	0.0225645
AMC88_RS09020	169	184	197	163	129	126	164.764	-0.747225	0.209028	-3.57475	0.000350557	0.00433271
AMC88_RS09060	405	521	578	915	687	929	648.587	0.403828	0.140321	2.87788	0.00400359	0.0274336
AMC88_RS09080	133	150	154	138	101	139	137.224	-0.569575	0.205086	-2.77725	0.00548208	0.0349614
AMC88_RS09115	203	160	245	635	429	699	369.486	1.17101	0.216543	5.40774	6.38e-08	2.39e-06
AMC88_RS09125	9636	9040	11121	17398	15190	28382	14457.9	0.66303	0.232408	2.85287	0.00433265	0.0293189
AMC88_RS09160	2243	2149	2673	1905	1829	1808	2143.5	-0.693218	0.167058	-4.14955	3.33e-05	0.00061887
AMC88_RS09250	1029	1126	1466	2419	1856	2449	1653.73	0.548637	0.122551	4.47681	7.58e-06	0.00017103
AMC88_RS09255	177	168	253	89	72	76	145.586	-1.67129	0.215872	-7.74203	9.78e-15	1.22e-12
AMC88_RS09280	154	155	211	121	132	72	145.431	-0.990254	0.304645	-3.25052	0.00115193	0.0108518
AMC88_RS09340	1966	2263	2676	1779	2065	2132	2171.46	-0.535514	0.177858	-3.0109	0.00260472	0.0197233
AMC88_RS09410	554	647	787	635	490	650	628.234	-0.508325	0.132126	-3.84726	0.000119445	0.00179874
AMC88_RS09415	16542	18766	22739	9506	10525	11187	15416.2	-1.22326	0.163857	-7.46543	8.3e-14	8.71e-12
AMC88_RS09420	206	295	368	898	598	966	516.302	1.16285	0.188331	6.17453	6.64e-10	3.82e-08
AMC88_RS09465	1385	1381	1847	2516	2397	3492	2089.63	0.519784	0.180093	2.88619	0.00389931	0.0269973
AMC88_RS09620	4043	3634	4268	3427	3113	3267	3701.44	-0.642006	0.177923	-3.60833	0.000308172	0.00389817
AMC88_RS09630	1496	1502	2166	1009	1039	1199	1435.15	-0.99752	0.166536	-5.98981	2.1e-09	1.06e-07
AMC88_RS09655	211	269	278	232	227	182	236.634	-0.572915	0.218704	-2.61959	0.00880356	0.0495418
AMC88_RS09685	1129	1126	1537	2061	1930	2669	1681.15	0.469986	0.166634	2.82046	0.00479542	0.0316276
AMC88_RS09730	18929	12279	15248	49430	53937	67966	34180.7	1.50083	0.27313	5.49493	3.91e-08	1.54e-06
AMC88_RS09765	877	917	1169	1721	1332	1927	1277.91	0.397114	0.143388	2.76951	0.00561402	0.035613
AMC88_RS09820	23676	23938	29044	23757	19203	20027	23603.2	-0.632251	0.147325	-4.29153	1.77e-05	0.000361041
AMC88_RS09970	3335	3395	4195	6473	5901	6329	4797.19	0.432892	0.140246	3.08667	0.00202411	0.0163885
AMC88_RS10065	1826	1957	2509	3582	2910	5076	2851.2	0.524236	0.191695	2.73475	0.00624285	0.0385394
AMC88_RS10080	1046	1428	1781	692	718	676	1091.11	-1.33952	0.178074	-7.52224	5.38e-14	6.08e-12
AMC88_RS10140	306	333	396	594	512	641	449.309	0.4089	0.146863	2.78424	0.00536535	0.0345113
AMC88_RS10175	263	292	366	725	527	683	453.461	0.723907	0.14514	4.98765	6.11e-07	1.9e-05
AMC88_RS10330	13033	18713	22963	34624	30696	34673	24742.5	0.551061	0.148195	3.71848	0.000200423	0.00276889
AMC88_RS10390	729	463	653	426	381	452	537.08	-0.9271	0.254784	-3.63877	0.00027394	0.00356241
AMC88_RS10535	692	679	810	565	516	549	649.563	-0.768652	0.163581	-4.69892	2.62e-06	6.77e-05
AMC88_RS10540	157	230	252	168	172	169	193.306	-0.650629	0.204174	-3.18664	0.00143934	0.0126993
AMC88_RS10675	12736	17811	20855	11865	10005	11034	14305.9	-0.969892	0.137794	-7.03871	1.94e-12	1.59e-10
AMC88_RS10695	1427	1772	2375	3082	2686	3391	2367.78	0.390005	0.136075	2.86611	0.00415548	0.0282799
AMC88_RS10705	10909	13563	16687	22336	19442	24735	17359.2	0.358378	0.120654	2.97028	0.00297528	0.0217315
AMC88_RS33595	8467	11733	14475	10931	9298	7729	10503.1	-0.624579	0.197655	-3.15994	0.00157803	0.013661
AMC88_RS10725	131	180	223	113	96	103	144.012	-1.10156	0.202789	-5.43205	5.57e-08	2.14e-06
AMC88_RS10830	472	457	519	1156	1160	1598	847.46	1.07619	0.198654	5.41741	6.05e-08	2.29e-06
AMC88_RS10835	521	458	571	1164	1194	1573	870.073	0.986394	0.203342	4.85091	1.23e-06	3.5e-05
AMC88_RS10840	424	387	516	963	1036	1645	782.155	1.10456	0.239016	4.62126	3.81e-06	9.51e-05
AMC88_RS10850	2441	2007	2189	4361	4710	6622	3572.34	0.865618	0.245688	3.52324	0.000426311	0.00503991
AMC88_RS10855	179	186	250	346	338	507	288.557	0.61154	0.209822	2.91456	0.00356193	0.0250676
AMC88_RS10970	238	211	330	480	460	688	382.826	0.721846	0.216929	3.32756	0.000876097	0.00880809
AMC88_RS11010	2288	2149	2632	1488	1613	1481	2008.57	-0.964707	0.192708	-5.00606	5.56e-07	1.75e-05
AMC88_RS11025	40	31	54	17	11	39	32.7745	-1.26792	0.465784	-2.72213	0.00648633	0.03962
AMC88_RS11110	289	269	421	533	537	917	471.248	0.680282	0.248387	2.73879	0.00616649	0.0382506
AMC88_RS11160	9735	10952	13574	18634	17155	22254	14882	0.420483	0.134196	3.13335	0.00172823	0.0145225
AMC88_RS11245	600	768	891	658	589	727	708.214	-0.530417	0.139743	-3.79566	0.000147249	0.0021484
AMC88_RS11265	5863	6436	7880	4293	4603	5089	5823.99	-0.861688	0.158787	-5.42668	5.74e-08	2.19e-06
AMC88_RS11270	950	1152	1186	645	649	597	895.56	-1.1351	0.17838	-6.36342	1.97e-10	1.19e-08
AMC88_RS11295	111	170	172	101	95	128	131.352	-0.820279	0.225028	-3.64523	0.000267152	0.00349192
AMC88_RS11300	486	912	990	370	279	361	583.325	-1.56339	0.215077	-7.269	3.62e-13	3.39e-11
AMC88_RS11330	494	555	636	1122	872	1008	754.382	0.484537	0.137447	3.52528	0.000423041	0.00503108
AMC88_RS11350	142	115	161	292	233	349	206.003	0.702733	0.217582	3.22974	0.00123904	0.0114913
AMC88_RS11395	824	1124	1284	790	679	941	949.753	-0.760424	0.153414	-4.95667	7.17e-07	2.2e-05
AMC88_RS11415	1895	1460	1771	123	137	100	1029.18	-4.1848	0.267302	-15.6557	3.04e-55	3.63e-52
AMC88_RS11420	2199	2142	2440	1477	1696	1941	2033.51	-0.755123	0.198639	-3.80148	0.000143836	0.00210888
AMC88_RS11450	2120	2655	3151	6107	3775	4635	3579.37	0.524993	0.164254	3.19622	0.00139239	0.0124318
AMC88_RS11470	1764	1440	1750	1153	1070	1134	1434.13	-0.923652	0.201266	-4.58921	4.45e-06	0.000109081
AMC88_RS11485	3168	3509	4510	6362	6201	9100	5248.66	0.612961	0.177783	3.4478	0.000565179	0.00623782
AMC88_RS11520	1218	1261	1472	3088	2738	4403	2232.62	1.01206	0.191301	5.2904	1.22e-07	4.39e-06
AMC88_RS11525	776	642	783	1890	1443	2503	1264.3	1.02513	0.224293	4.5705	4.87e-06	0.000116432
AMC88_RS11530	3258	2716	3286	6617	5406	9833	4928.35	0.856522	0.236961	3.61461	0.000300804	0.00382957
AMC88_RS11535	2018	2199	2801	1233	1369	1179	1866.5	-1.21274	0.186701	-6.49565	8.27e-11	5.15e-09
AMC88_RS11550	4793	5965	7276	9794	9118	11488	7799.97	0.421124	0.134444	3.13234	0.00173421	0.0145295
AMC88_RS11695	1989	2176	2617	4100	3165	5266	3085.98	0.527364	0.171596	3.07328	0.0021172	0.0169319
AMC88_RS11705	1644	1728	1983	1282	1365	1548	1623.14	-0.695476	0.170418	-4.08101	4.48e-05	0.000799019
AMC88_RS11740	654	806	1026	675	652	884	783.151	-0.500093	0.167173	-2.99146	0.00277647	0.0205555
AMC88_RS11795	114	142	149	236	250	314	193.449	0.641438	0.210027	3.05408	0.00225752	0.0176992
AMC88_RS11815	732	717	900	1326	1176	1553	1033.82	0.436263	0.155699	2.80196	0.00507937	0.0331143
AMC88_RS11850	2172	2310	3065	4375	3350	4364	3166.46	0.335089	0.121028	2.7687	0.00562803	0.035664
AMC88_RS11890	1484	1510	1731	3004	2461	3010	2129	0.486014	0.140438	3.46071	0.000538751	0.00604655
AMC88_RS11905	6188	7026	9276	12987	10594	13383	9570.76	0.380052	0.112543	3.37696	0.00073291	0.00758524
AMC88_RS11915	843	1017	1363	1806	1580	2608	1467.13	0.558026	0.193282	2.8871	0.00388811	0.026951
AMC88_RS11925	1639	1950	2414	1782	1599	1556	1840.31	-0.610119	0.146925	-4.15259	3.29e-05	0.000614515
AMC88_RS11955	2479	2857	3792	2025	2100	1788	2564.52	-0.940657	0.182328	-5.15916	2.48e-07	8.53e-06
AMC88_RS12015	6218	6470	7713	17476	14193	12558	10336.5	0.772946	0.182698	4.23073	2.33e-05	0.000456648
AMC88_RS12025	571	500	641	998	857	1947	871.918	0.772651	0.291479	2.6508	0.00803021	0.0464538
AMC88_RS12090	2551	2685	3542	4656	4233	6102	3824.16	0.428475	0.16133	2.65589	0.00791001	0.0460938
AMC88_RS12120	9060	9313	11569	7160	7363	7216	8809.57	-0.796082	0.16161	-4.92594	8.4e-07	2.54e-05
AMC88_RS33605	163	174	244	180	143	177	180.578	-0.553908	0.179524	-3.08542	0.00203263	0.0164313
AMC88_RS12150	2698	2237	2930	2250	2373	1942	2459.33	-0.601841	0.222893	-2.70013	0.00693121	0.0415456
AMC88_RS12160	400	426	475	127	96	168	300.801	-2.09983	0.208295	-10.0811	6.7e-24	2.23e-21
AMC88_RS12200	43	51	78	42	34	49	49.6694	-0.788771	0.293256	-2.6897	0.00715161	0.042653
AMC88_RS12205	120	148	130	62	74	119	112.512	-1.00319	0.300942	-3.33349	0.000857634	0.00866214
AMC88_RS12230	157	218	225	105	114	151	165.914	-1.03455	0.225302	-4.59185	4.39e-06	0.000108154
AMC88_RS12325	220	194	223	187	148	214	200.702	-0.585273	0.215795	-2.71216	0.00668454	0.0404298
AMC88_RS12355	1985	1352	1648	1419	1209	1050	1498.96	-0.814748	0.266865	-3.05303	0.00226543	0.0177336
AMC88_RS12360	932	654	885	698	608	466	732.226	-0.83924	0.269869	-3.1098	0.00187211	0.0154044
AMC88_RS12430	81306	70589	88382	130101	138355	207294	115073	0.623581	0.226971	2.7474	0.00600692	0.0375873
AMC88_RS12455	2442	2461	3216	1667	1596	1597	2230.68	-1.07517	0.154194	-6.9728	3.11e-12	2.47e-10
AMC88_RS12750	92	124	167	111	103	105	117.149	-0.581709	0.220444	-2.63881	0.00831981	0.0474593
AMC88_RS12800	4259	6843	7543	4524	3966	3717	5225.89	-0.92661	0.188879	-4.90585	9.3e-07	2.76e-05
AMC88_RS33100	114	95	130	79	68	80	97.0276	-0.931102	0.241093	-3.862	0.000112462	0.00172943
AMC88_RS12840	298	298	330	196	205	210	264.846	-0.947671	0.200447	-4.7278	2.27e-06	6.03e-05
AMC88_RS12845	533	724	795	336	328	417	539.075	-1.25926	0.169328	-7.43681	1.03e-13	1.06e-11
AMC88_RS12860	694	869	1178	1597	1427	1592	1182.44	0.431143	0.144452	2.98467	0.00283883	0.0209136
AMC88_RS12920	27	31	31	7	12	18	22.205	-1.61454	0.466971	-3.45748	0.000545255	0.00607105
AMC88_RS12930	588	586	750	634	553	570	617.958	-0.472847	0.157756	-2.99733	0.00272357	0.0202642
AMC88_RS12935	5453	6102	7247	2574	2751	2839	4711.95	-1.53533	0.15879	-9.66892	4.09e-22	1.06e-19
AMC88_RS12940	2197	2005	2220	1518	1480	1658	1902.69	-0.824716	0.188178	-4.38263	1.17e-05	0.000252305
AMC88_RS12955	2950	3334	3776	1243	1266	1549	2476.58	-1.65255	0.158313	-10.4385	1.65e-25	7.07e-23
AMC88_RS12960	9745	10838	12941	4025	4095	3959	8035.09	-1.80408	0.155925	-11.5702	5.84e-31	3.17e-28
AMC88_RS13020	53	63	54	42	34	42	49.4703	-0.889382	0.302221	-2.94282	0.00325239	0.0233283
AMC88_RS13280	229	194	268	489	472	642	364.846	0.861932	0.206697	4.17002	3.05e-05	0.000580233
AMC88_RS13300	690	848	987	849	593	647	774.099	-0.617015	0.160246	-3.85044	0.000117908	0.00179874
AMC88_RS13305	1450	1120	1372	2823	2418	2653	1910.18	0.631706	0.209309	3.01806	0.002544	0.019288
AMC88_RS13465	514	541	784	1188	922	1089	807.887	0.464086	0.144151	3.21943	0.00128444	0.0118026
AMC88_RS13520	3257	3754	4692	3836	3730	3590	3820.2	-0.395014	0.15046	-2.62538	0.00865531	0.048984
AMC88_RS13555	2713	2000	2214	201	131	231	1410.66	-4.02583	0.26543	-15.1672	5.83e-52	5.81e-49
AMC88_RS13635	1202	1068	1411	620	757	1182	1066.37	-0.877187	0.261419	-3.35548	0.000792262	0.00808757
AMC88_RS13640	6262	7471	9398	3557	4363	3771	6023.28	-1.2945	0.198819	-6.51093	7.47e-11	4.75e-09
AMC88_RS13665	272	353	422	278	279	247	312.672	-0.701011	0.191198	-3.66642	0.000245971	0.00327706
AMC88_RS13755	31426	60952	73936	17515	15085	17600	37474.5	-2.02969	0.222952	-9.10367	8.73e-20	2.09e-17
AMC88_RS13775	990	866	1170	832	685	794	906.398	-0.742046	0.167443	-4.43162	9.35e-06	0.000207212
AMC88_RS13800	320	362	327	645	608	698	478.271	0.591279	0.193096	3.06209	0.00219796	0.0173918
AMC88_RS13815	151	173	213	160	149	144	166.623	-0.57783	0.193203	-2.99078	0.00278263	0.0205756
AMC88_RS13850	3118	3437	4208	2216	1772	1629	2830.35	-1.27621	0.16991	-7.51105	5.87e-14	6.5e-12
AMC88_RS13865	72	75	89	55	56	38	66.3863	-0.995639	0.298252	-3.33825	0.000843079	0.00856247
AMC88_RS13875	549	538	849	680	454	573	605.484	-0.520634	0.177379	-2.93516	0.00333376	0.0237157
AMC88_RS13880	802	905	1018	614	522	599	764.009	-0.998518	0.137543	-7.25967	3.88e-13	3.57e-11
AMC88_RS13885	325	355	451	317	332	300	350.985	-0.579057	0.187178	-3.09362	0.00197729	0.016049
AMC88_RS33625	49	28	56	22	7	14	31.0758	-2.008	0.468855	-4.28278	1.85e-05	0.000373011
AMC88_RS13895	295	229	316	116	168	216	232.536	-1.09692	0.294576	-3.72372	0.000196308	0.00272463
AMC88_RS13925	14678	15952	19022	14248	12504	10474	14770.7	-0.750496	0.185042	-4.05581	5e-05	0.000874955
AMC88_RS13980	2083	1379	1852	3438	3324	4952	2729.66	0.758076	0.262778	2.88485	0.00391598	0.0270501
AMC88_RS33635	85	100	121	82	75	78	91.437	-0.716077	0.223613	-3.2023	0.00136334	0.0122452
AMC88_RS14110	330	317	423	248	258	312	320.218	-0.727785	0.190002	-3.83041	0.000127928	0.0019084
AMC88_RS14150	1612	1519	1899	2929	2723	3110	2233.38	0.451453	0.156673	2.8815	0.00395783	0.0272701
AMC88_RS14155	668	634	701	1831	1280	1424	1041.46	0.81045	0.188013	4.3106	1.63e-05	0.000334807
AMC88_RS14225	168	206	223	205	109	119	174.143	-0.822085	0.253139	-3.24757	0.00116396	0.0109478
AMC88_RS14285	3087	3397	4040	2393	2364	2357	3014.56	-0.899728	0.150534	-5.97692	2.27e-09	1.12e-07
AMC88_RS14295	208	207	315	497	422	650	363.682	0.764361	0.196256	3.89471	9.83e-05	0.00154877
AMC88_RS14315	7095	6917	8121	5238	4844	5407	6440.82	-0.86682	0.154286	-5.61826	1.93e-08	8.07e-07
AMC88_RS14420	7630	6592	7859	5455	5100	6751	6715.72	-0.717684	0.192235	-3.73337	0.000188936	0.00264069
AMC88_RS14425	1934	1945	2086	1503	1342	1444	1756.88	-0.833052	0.166054	-5.01676	5.26e-07	1.67e-05
AMC88_RS14525	3328	4039	4791	2297	2144	1719	3168.87	-1.30385	0.191331	-6.81461	9.45e-12	6.73e-10
AMC88_RS14530	5157	5444	7079	3217	3242	4217	4855.78	-1.06585	0.162653	-6.55289	5.64e-11	3.63e-09
AMC88_RS14570	5631	6201	7475	3069	2695	2868	4867.92	-1.50125	0.128547	-11.6786	1.64e-31	9.81e-29
AMC88_RS14575	13410	12951	16252	11167	11205	13392	13248.7	-0.598837	0.163047	-3.67278	0.000239926	0.00321802
AMC88_RS14580	2712	3295	4067	2417	2465	3044	3031.02	-0.675461	0.155116	-4.35456	1.33e-05	0.000280919
AMC88_RS14585	1735	1814	2354	1394	1472	2173	1837.17	-0.570521	0.202194	-2.82165	0.00477776	0.0315459
AMC88_RS14590	1415	1355	1752	1384	1343	1515	1470.89	-0.435368	0.158512	-2.7466	0.00602163	0.0376369
AMC88_RS14595	108	130	159	131	100	85	120.064	-0.662461	0.2397	-2.76371	0.00571483	0.0360613
AMC88_RS14600	552	582	679	631	473	534	579.18	-0.499246	0.154522	-3.23091	0.00123398	0.0114622
AMC88_RS14605	1605	1700	2009	1581	1355	1511	1647.15	-0.603854	0.133941	-4.50837	6.53e-06	0.000150305
AMC88_RS14610	1047	1210	1330	819	738	866	1026.53	-0.912099	0.138513	-6.58494	4.55e-11	2.96e-09
AMC88_RS14615	2205	1985	2511	1709	1508	1553	1962.32	-0.841506	0.171173	-4.9161	8.83e-07	2.65e-05
AMC88_RS14620	1175	1239	1490	931	959	1235	1189.11	-0.665344	0.172905	-3.84803	0.000119072	0.00179874
AMC88_RS14625	1820	1996	2210	1426	1374	1776	1801.23	-0.747666	0.160001	-4.67289	2.97e-06	7.62e-05
AMC88_RS14630	1596	1877	2176	1337	1237	1678	1674.57	-0.753703	0.149878	-5.02877	4.94e-07	1.59e-05
AMC88_RS14635	3284	3565	4457	2849	2965	3700	3504.61	-0.585919	0.162991	-3.59478	0.00032466	0.00408008
AMC88_RS14640	5520	6121	7300	2907	2806	2787	4786.29	-1.49064	0.146572	-10.17	2.7e-24	9.5e-22
AMC88_RS14645	2465	2540	3152	1304	1101	1328	2070.33	-1.47543	0.129293	-11.4115	3.66e-30	1.83e-27
AMC88_RS14650	3363	3838	4796	2123	1903	2324	3158.12	-1.25511	0.121743	-10.3095	6.38e-25	2.55e-22
AMC88_RS14655	6174	7671	8953	6311	5898	6869	7035.26	-0.590659	0.12713	-4.64611	3.38e-06	8.61e-05
AMC88_RS14675	286	342	441	180	229	317	304.479	-0.883869	0.244046	-3.62173	0.000292642	0.00375662
AMC88_RS14705	1676	1537	2032	1307	1222	1483	1571.81	-0.735031	0.163078	-4.50723	6.57e-06	0.000150535
AMC88_RS14735	755	707	886	1378	1371	1638	1086.73	0.553402	0.17318	3.19553	0.00139574	0.0124431
AMC88_RS14790	4080	4395	5105	4158	3785	4588	4380.49	-0.463589	0.134097	-3.45711	0.000546009	0.00607105
AMC88_RS14805	424	475	520	281	366	239	399.028	-0.99719	0.261852	-3.80822	0.000139971	0.00205726
AMC88_RS14840	6731	6115	7320	11749	11353	13257	9156.27	0.494341	0.17398	2.84137	0.00449208	0.0301928
AMC88_RS14910	2353	1935	2914	4253	4403	6138	3518.54	0.691229	0.213312	3.24047	0.00119335	0.0111541
AMC88_RS14925	117	101	141	108	83	113	111.598	-0.594225	0.225164	-2.63907	0.00831329	0.0474593
AMC88_RS15180	217	248	288	238	187	250	238.954	-0.506629	0.164301	-3.08355	0.00204549	0.0164907
AMC88_RS15185	409	345	438	305	247	178	332.892	-1.05815	0.265251	-3.98923	6.63e-05	0.00110644
AMC88_RS33660	35	41	19	10	13	9	23.3535	-1.95055	0.537138	-3.63137	0.000281918	0.00365028
AMC88_RS15200	1182	1051	1336	988	1037	1063	1128.22	-0.554013	0.189439	-2.9245	0.00345014	0.0244535
AMC88_RS15205	4497	6911	8330	2383	2604	2305	4696.96	-1.73688	0.203173	-8.54878	1.24e-17	2.33e-15
AMC88_RS15220	192	270	292	258	198	203	236.3	-0.530188	0.189528	-2.79741	0.00515137	0.0334224
AMC88_RS15360	124	113	110	91	72	89	103.113	-0.836602	0.257334	-3.25103	0.00114988	0.0108495
AMC88_RS15370	934	1129	1179	1114	821	1024	1038.52	-0.487012	0.141319	-3.4462	0.000568538	0.00625365
AMC88_RS15480	3514	3350	3876	2519	2152	2659	3098.04	-0.911991	0.157328	-5.79674	6.76e-09	3.09e-07
AMC88_RS15485	288	297	276	193	192	271	259.814	-0.762689	0.235226	-3.24237	0.00118539	0.0111319
AMC88_RS15500	1307	1708	2154	1330	1019	1446	1504.76	-0.781446	0.142459	-5.48541	4.13e-08	1.61e-06
AMC88_RS15505	1321	1594	1756	2533	2284	3845	2133.51	0.536608	0.200934	2.67057	0.00757219	0.0445397
AMC88_RS15530	1098	1696	2004	1593	1158	1343	1477.78	-0.55467	0.172001	-3.2248	0.00126062	0.0116466
AMC88_RS15535	19454	24781	31157	25485	21004	20909	23815.1	-0.486534	0.147815	-3.29151	0.000996499	0.00971412
AMC88_RS15545	155	173	188	185	108	155	161.592	-0.569018	0.212351	-2.67961	0.00737077	0.0436987
AMC88_RS15605	2031	1968	2381	1998	1827	2098	2068.73	-0.457986	0.15228	-3.00752	0.00263386	0.0198685
AMC88_RS15655	5271	6241	7972	14284	11178	12394	9153.59	0.624011	0.123929	5.03524	4.77e-07	1.54e-05
AMC88_RS15660	8361	8451	11169	20833	18024	23964	14408.9	0.820984	0.13744	5.9734	2.32e-09	1.14e-07
AMC88_RS15665	2534	3079	3672	6758	5163	5696	4303.71	0.584775	0.129057	4.53112	5.87e-06	0.00013682
AMC88_RS15670	177	192	215	197	113	180	180.241	-0.621032	0.211442	-2.93712	0.00331272	0.0236532
AMC88_RS15680	2722	3379	4275	2501	1940	2510	2930.43	-0.914111	0.119302	-7.66215	1.83e-14	2.23e-12
AMC88_RS15695	372	439	501	275	229	284	359.81	-1.08066	0.149329	-7.23676	4.6e-13	4.1e-11
AMC88_RS15700	568	696	780	701	593	625	662.581	-0.430286	0.144676	-2.97415	0.00293805	0.0215122
AMC88_RS15740	1766	1817	2034	1391	1379	1821	1730.05	-0.645611	0.176922	-3.64912	0.000263138	0.00346716
AMC88_RS15745	6489	6912	8292	6575	5536	6928	6840.93	-0.537591	0.121867	-4.4113	1.03e-05	0.000223514
AMC88_RS15755	275	333	387	253	221	354	305.602	-0.612799	0.19615	-3.12414	0.00178327	0.0148751
AMC88_RS15815	4372	4935	5935	4896	4200	3828	4743.61	-0.572451	0.16316	-3.50853	0.000450585	0.00529548
AMC88_RS15820	1564	1727	2023	1589	1475	1794	1705.79	-0.473678	0.137171	-3.4532	0.000553979	0.00614824
AMC88_RS15825	281	268	316	217	213	194	255.191	-0.816196	0.206585	-3.95089	7.79e-05	0.00127261
AMC88_RS15845	128	117	163	134	100	115	127.218	-0.573345	0.212782	-2.69452	0.007049	0.042125
AMC88_RS15890	4951	5407	6507	5644	4855	4643	5376.79	-0.493769	0.152815	-3.23116	0.00123291	0.0114622
AMC88_RS15895	455	504	651	486	474	514	516.04	-0.458315	0.153912	-2.97776	0.0029036	0.0212859
AMC88_RS15900	734	831	904	822	671	866	807.479	-0.419799	0.14047	-2.98854	0.00280316	0.0207018
AMC88_RS15920	262	312	395	332	262	321	313.132	-0.420562	0.150263	-2.79885	0.00512853	0.0333466
AMC88_RS15990	1042	906	1111	617	760	1032	932.613	-0.700131	0.246371	-2.84177	0.00448634	0.0301882
AMC88_RS15995	1365	1398	1549	2746	2486	2983	2018.2	0.574588	0.152926	3.7573	0.000171758	0.00241754
AMC88_RS16040	1124	1210	1568	822	706	1060	1102.51	-0.938624	0.163008	-5.75814	8.5e-09	3.8e-07
AMC88_RS16045	1066	1276	1487	1476	1003	1304	1262.67	-0.36811	0.137328	-2.68053	0.00735062	0.0436224
AMC88_RS16215	801	862	1079	1646	1606	1486	1211.91	0.458982	0.16597	2.76545	0.00568451	0.0359079
AMC88_RS16235	1341	1739	1990	675	522	448	1181.47	-1.95526	0.196116	-9.96992	2.06e-23	6.17e-21
AMC88_RS16240	279	290	391	219	167	257	271.778	-0.926484	0.179897	-5.15009	2.6e-07	8.9e-06
AMC88_RS16430	1038	1012	1270	720	652	583	910.449	-1.10432	0.18324	-6.02663	1.67e-09	8.71e-08
AMC88_RS16435	196	229	239	222	138	112	193.51	-0.847021	0.273349	-3.09868	0.00194384	0.0158221
AMC88_RS16500	1982	2599	3138	1508	1369	1126	2017.19	-1.26482	0.190975	-6.62299	3.52e-11	2.34e-09
AMC88_RS16515	542	766	760	491	492	331	580.676	-0.974237	0.247644	-3.93403	8.35e-05	0.00135055
AMC88_RS16535	3933	3827	4493	8532	5431	8657	5580.96	0.509395	0.176799	2.88121	0.00396151	0.0272701
AMC88_RS16550	1775	1364	1677	3094	2646	3699	2296.3	0.592825	0.215864	2.74628	0.00602744	0.0376369
AMC88_RS16590	47	52	70	13	16	18	38.223	-2.1766	0.354986	-6.13152	8.7e-10	4.91e-08
AMC88_RS16765	42	61	46	39	25	9	38.9079	-1.38156	0.494562	-2.79349	0.00521419	0.033782
AMC88_RS16825	381	365	391	264	315	361	354.31	-0.627667	0.228366	-2.74852	0.00598653	0.0375442
AMC88_RS16835	467	479	457	360	383	443	441.331	-0.603345	0.214002	-2.81934	0.00481228	0.0316689
AMC88_RS16850	5724	10395	12389	4753	3930	3848	7025.45	-1.48973	0.217326	-6.85482	7.14e-12	5.34e-10
AMC88_RS16855	194	230	284	153	127	172	197.272	-0.988275	0.175971	-5.61614	1.95e-08	8.11e-07
AMC88_RS16910	43	54	56	49	22	31	43.248	-0.949081	0.340553	-2.78688	0.00532186	0.0343424
AMC88_RS16920	238	282	284	168	137	129	214.76	-1.23863	0.20478	-6.0486	1.46e-09	7.73e-08
AMC88_RS16935	304	337	467	324	259	380	344.994	-0.541721	0.168735	-3.21048	0.00132511	0.0120104
AMC88_RS16950	4538	5091	6368	5199	4446	5259	5158.07	-0.441189	0.111716	-3.94919	7.84e-05	0.00127816
AMC88_RS16965	714	795	946	944	617	614	775.451	-0.524418	0.196047	-2.67496	0.00747377	0.0440908
AMC88_RS16970	9242	12237	14871	24531	16272	19852	15541.4	0.3998	0.150679	2.65333	0.00797029	0.0463207
AMC88_RS16975	5484	6275	7821	12941	8864	11051	8423.36	0.399463	0.130905	3.05155	0.00227666	0.0177793
AMC88_RS17000	960	1186	1254	1233	988	1165	1130.81	-0.354222	0.133621	-2.65095	0.00802649	0.0464538
AMC88_RS17060	48037	64982	81150	117644	97177	133480	86612.3	0.512689	0.141663	3.61906	0.00029567	0.00377927
AMC88_RS17145	127	109	128	83	93	108	110.916	-0.713391	0.258316	-2.7617	0.00575016	0.0362079
AMC88_RS17150	445	242	266	213	142	220	269.982	-1.15669	0.343555	-3.36683	0.000760379	0.00785593
AMC88_RS17215	3012	3205	3770	2753	2760	2943	3116.33	-0.580103	0.15163	-3.82578	0.000130358	0.00193499
AMC88_RS17230	5546	7091	8943	5111	4830	5224	6212.14	-0.830649	0.138217	-6.00973	1.86e-09	9.5e-08
AMC88_RS17235	3713	4557	5577	3195	3064	2864	3911.83	-0.924592	0.156057	-5.9247	3.13e-09	1.49e-07
AMC88_RS17240	2358	2739	3159	1466	1385	1644	2199.22	-1.21755	0.134721	-9.03752	1.6e-19	3.55e-17
AMC88_RS17245	3388	3886	5137	1959	2166	2651	3293.28	-1.19795	0.17647	-6.78842	1.13e-11	7.98e-10
AMC88_RS17250	20962	23529	29537	12219	13037	12052	19279.9	-1.3112	0.167083	-7.84759	4.24e-15	5.77e-13
AMC88_RS17255	1758	1792	2393	1336	1263	1445	1700.45	-0.891958	0.143018	-6.23666	4.47e-10	2.62e-08
AMC88_RS17370	401	404	520	794	686	837	587.074	0.461279	0.145609	3.16794	0.00153522	0.0133484
AMC88_RS17385	265	324	340	260	203	263	279.692	-0.707446	0.164234	-4.30754	1.65e-05	0.000338188
AMC88_RS17415	1288	1348	1621	2306	2094	3432	1938.26	0.522727	0.197697	2.64409	0.00819119	0.0471151
AMC88_RS17430	4032	3342	3929	7393	7414	9448	5712.96	0.734179	0.210215	3.49251	0.000478509	0.00552595
AMC88_RS17455	66	61	73	32	42	43	55.0773	-1.11611	0.309457	-3.60665	0.000310171	0.00391444
AMC88_RS17590	4732	6482	7623	5679	4894	3105	5505.47	-0.773517	0.259407	-2.98187	0.00286493	0.02108
AMC88_RS17640	298	202	344	627	599	775	452.262	0.893764	0.236556	3.77823	0.000157944	0.00228218
AMC88_RS17670	545	738	896	523	415	618	628.112	-0.822629	0.163668	-5.02621	5e-07	1.6e-05
AMC88_RS17675	4771	5476	6493	1144	980	1168	3597.99	-2.68874	0.116535	-23.0724	8.77e-118	5.25e-114
AMC88_RS17680	1129	1225	1463	267	235	302	830.06	-2.59472	0.146991	-17.6523	9.78e-70	1.46e-66
AMC88_RS17685	11923	12346	15262	2779	2537	2618	8549.42	-2.65722	0.141837	-18.7343	2.6e-78	5.19e-75
AMC88_RS17725	252	289	309	238	206	211	255.653	-0.722218	0.178083	-4.05552	5e-05	0.000874955
AMC88_RS17795	4452	7363	8080	5616	4174	2019	5401.3	-1.05913	0.348425	-3.03977	0.00236755	0.0183217
AMC88_RS17800	5315	5659	6798	12188	8508	10846	7917.97	0.471294	0.133113	3.54055	0.000399291	0.00483513
AMC88_RS17805	6972	7467	9024	18587	14411	21635	12338.5	0.862841	0.144599	5.96712	2.41e-09	1.17e-07
AMC88_RS17815	2378	2720	3112	1973	1615	1476	2277.67	-1.03709	0.170342	-6.08828	1.14e-09	6.26e-08
AMC88_RS17835	17928	19078	23071	9489	9747	8485	15329	-1.44584	0.17735	-8.15248	3.57e-16	5.92e-14
AMC88_RS17840	3644	3337	4325	3227	3080	3719	3594.53	-0.522944	0.164727	-3.1746	0.00150043	0.013103
AMC88_RS17845	456	464	576	448	379	509	474.999	-0.513998	0.156188	-3.29089	0.000998693	0.00971412
AMC88_RS17850	1894	2324	2644	1890	1645	1314	1993.14	-0.829725	0.198353	-4.18307	2.88e-05	0.00055498
AMC88_RS17855	4013	5195	6213	4789	4652	4315	4885.61	-0.484545	0.161291	-3.00416	0.00266317	0.0199749
AMC88_RS17875	103	103	81	95	56	55	85.1601	-0.868673	0.329387	-2.63725	0.00835823	0.0475275
AMC88_RS17895	921	779	987	909	604	555	809.784	-0.742444	0.236916	-3.13378	0.00172568	0.0145225
AMC88_RS17915	3603	3545	4281	3082	3129	4176	3669.63	-0.489297	0.180657	-2.70843	0.00676033	0.0406844
AMC88_RS17935	394	365	508	382	257	313	375.073	-0.765457	0.18152	-4.21692	2.48e-05	0.000482571
AMC88_RS17940	659	667	857	692	583	681	694.137	-0.503246	0.140913	-3.57132	0.000355186	0.00436288
AMC88_RS17945	1595	1983	2398	1949	1799	1766	1919.92	-0.442004	0.147026	-3.0063	0.00264447	0.0199235
AMC88_RS18075	1645	2122	2591	2121	1560	1180	1889.66	-0.712104	0.235543	-3.02325	0.00250078	0.0190191
AMC88_RS18160	123	133	181	142	108	108	133.431	-0.623235	0.211526	-2.94638	0.00321513	0.0231397
AMC88_RS18170	83	107	95	87	61	84	87.4052	-0.659254	0.246388	-2.67567	0.00745792	0.0440407
AMC88_RS18175	309	550	563	294	325	434	416.087	-0.75328	0.239285	-3.14804	0.00164369	0.0140065
AMC88_RS18180	81	148	153	103	65	98	108.58	-0.859775	0.257603	-3.33759	0.000845076	0.00856821
AMC88_RS18185	245	308	443	226	220	200	277.809	-0.933333	0.202563	-4.60761	4.07e-06	0.000101104
AMC88_RS18210	51838	52671	65197	55026	42932	34096	51194	-0.702897	0.214901	-3.27079	0.00107248	0.0102649
AMC88_RS18230	143	204	259	178	160	153	183.461	-0.619971	0.206623	-3.0005	0.00269539	0.0200983
AMC88_RS18235	919	903	1083	755	580	540	820.73	-0.982761	0.191052	-5.14394	2.69e-07	9.14e-06
AMC88_RS18245	6560	7435	9725	13753	11496	15238	10314.5	0.432937	0.120921	3.58031	0.000343182	0.00428584
AMC88_RS18260	3801	3989	4880	1831	2516	2597	3399.21	-1.19335	0.220519	-5.41154	6.25e-08	2.35e-06
AMC88_RS18265	2314	2173	2775	1124	1634	1893	2051.97	-0.977053	0.24997	-3.90869	9.28e-05	0.00147248
AMC88_RS18270	781	750	780	512	584	697	702.912	-0.724754	0.219704	-3.29877	0.00097108	0.00955428
AMC88_RS18315	2819	2430	3081	5641	4378	4880	3753.86	0.477076	0.175654	2.716	0.00660751	0.0401688
AMC88_RS18355	9520	9048	10610	17707	15886	22983	13769.4	0.591666	0.179583	3.29467	0.000985369	0.00966308
AMC88_RS18450	2461	2905	3492	3082	2562	3350	2960.72	-0.320632	0.117222	-2.73526	0.00623313	0.0385192
AMC88_RS18475	1282	1761	2074	1259	1248	1698	1560.7	-0.611946	0.175695	-3.48301	0.000495812	0.0056602
AMC88_RS33690	797	717	883	650	636	567	725.955	-0.716728	0.201011	-3.56562	0.000362991	0.00444051
AMC88_RS18585	325	367	423	365	312	390	364.467	-0.410139	0.150416	-2.72669	0.00639728	0.0392451
AMC88_RS18595	116	165	204	140	129	94	142.894	-0.728615	0.256777	-2.83754	0.00454632	0.0304889
AMC88_RS18635	2665	4070	4532	3845	3182	3349	3598.57	-0.442789	0.163232	-2.71264	0.00667493	0.0404298
AMC88_RS18680	2725	2638	3387	2654	2431	2751	2789.24	-0.504191	0.146235	-3.44781	0.000565156	0.00623782
AMC88_RS18805	816	980	1071	954	742	837	906.107	-0.526138	0.138919	-3.78737	0.000152249	0.00221057
AMC88_RS18815	1436	1707	1984	1257	1209	1636	1555.27	-0.663328	0.158445	-4.18648	2.83e-05	0.000549183
AMC88_RS18820	251	324	334	322	226	267	288.542	-0.508377	0.175388	-2.89858	0.00374853	0.0260741
AMC88_RS18825	352	288	426	150	109	166	261.319	-1.68672	0.214182	-7.87515	3.4e-15	4.97e-13
AMC88_RS18840	4004	3628	4708	8238	6009	7217	5451.77	0.438852	0.159224	2.7562	0.00584771	0.0367834
AMC88_RS18845	1088	1234	1572	2164	1836	2424	1662.31	0.382008	0.127327	3.00021	0.00269791	0.0200983
AMC88_RS18890	841	1023	1216	945	980	865	985.426	-0.464401	0.177302	-2.61926	0.00881195	0.0495424
AMC88_RS18910	578	629	741	457	403	487	561.493	-0.878436	0.143618	-6.11649	9.57e-10	5.3e-08
AMC88_RS18920	891	1040	1214	1054	877	646	966.671	-0.617877	0.22539	-2.74137	0.00611838	0.0380459
AMC88_RS18965	970	1210	1421	1314	1042	1049	1167.82	-0.415656	0.151824	-2.73775	0.00618608	0.0383076
AMC88_RS18990	1847	2068	2580	3613	3302	5659	3039.12	0.603533	0.205277	2.94009	0.00328116	0.0234784
AMC88_RS19175	95	105	103	51	45	73	81.807	-1.20672	0.271147	-4.45045	8.57e-06	0.000191989
AMC88_RS19180	179	220	241	148	147	170	187.763	-0.799966	0.18844	-4.2452	2.18e-05	0.000432601
AMC88_RS19195	534	528	780	586	439	550	570.961	-0.566128	0.155269	-3.64612	0.000266232	0.00349192
AMC88_RS19235	4179	3396	4069	7641	7518	12494	6249.31	0.870274	0.249277	3.4912	0.000480863	0.00554243
AMC88_RS19245	306	369	466	723	568	682	499.792	0.453223	0.138129	3.28115	0.00103384	0.00995598
AMC88_RS19280	305	296	297	257	199	146	259.353	-0.938113	0.272616	-3.44115	0.000579245	0.00634624
AMC88_RS19295	526	392	563	1136	799	895	693.108	0.568299	0.216733	2.62211	0.00873866	0.0492692
AMC88_RS19300	1367	1346	1451	2832	2324	2802	1952.79	0.569987	0.161401	3.5315	0.000413205	0.00494669
AMC88_RS19310	1385	1158	1459	3119	2222	3084	1983.05	0.700208	0.185705	3.77053	0.000162899	0.00231498
AMC88_RS19315	4047	4043	5203	11204	7164	6735	6151	0.565644	0.213127	2.65402	0.00795381	0.0462837
AMC88_RS19420	582	557	809	425	444	379	546.995	-0.964512	0.201376	-4.7896	1.67e-06	4.61e-05
AMC88_RS19425	3221	3758	4597	2312	2362	2316	3182.76	-1.05358	0.153501	-6.86364	6.71e-12	5.08e-10
AMC88_RS19455	1464	1568	2082	1077	1040	1298	1450.56	-0.917726	0.149512	-6.13815	8.35e-10	4.76e-08
AMC88_RS19460	1027	1191	1536	731	734	844	1034.86	-1.02914	0.150319	-6.84638	7.57e-12	5.59e-10
AMC88_RS19480	298	446	421	383	326	337	370.67	-0.494001	0.186584	-2.6476	0.00810656	0.0468083
AMC88_RS19520	318	254	379	306	246	294	302.108	-0.521358	0.198765	-2.62299	0.00871616	0.0491887
AMC88_RS19525	5513	5366	7115	10160	9471	10593	7807.7	0.407591	0.144323	2.82415	0.0047406	0.0314393
AMC88_RS19565	865	769	1052	1692	1632	2233	1317.99	0.698239	0.187749	3.71899	0.000200019	0.00276889
AMC88_RS19575	3237	4249	5203	3745	3297	4545	4035.34	-0.463661	0.146804	-3.15836	0.0015866	0.0136758
AMC88_RS19700	2484	2799	3405	3070	2528	2960	2870.95	-0.364009	0.11312	-3.2179	0.00129131	0.0118184
AMC88_RS19765	4528	5233	6889	5585	5238	5444	5476.43	-0.358263	0.136845	-2.61802	0.00884406	0.0495791
AMC88_RS19985	26	25	19	11	14	7	18.3393	-1.48702	0.526697	-2.8233	0.00475317	0.0314878
AMC88_RS20150	2318	2555	3412	1374	1230	1070	2076.8	-1.49725	0.175814	-8.51611	1.65e-17	2.99e-15
AMC88_RS20220	21820	30146	35802	27436	20278	22483	26445.2	-0.653383	0.147806	-4.42055	9.85e-06	0.000214939
AMC88_RS20240	3711	2668	3155	2724	2330	2833	2982.08	-0.657086	0.232644	-2.82442	0.00473659	0.0314393
AMC88_RS20245	5365	4239	5427	4183	3441	3640	4501.52	-0.78137	0.200632	-3.89454	9.84e-05	0.00154877
AMC88_RS20250	3070	3845	4213	2981	2614	2299	3237.39	-0.828077	0.174502	-4.74538	2.08e-06	5.61e-05
AMC88_RS20255	1764	2036	2865	1494	1545	1392	1883.74	-0.899771	0.178312	-5.04604	4.51e-07	1.47e-05
AMC88_RS20265	76	77	96	66	53	44	70.5664	-0.952831	0.274426	-3.47209	0.000516432	0.00585094
AMC88_RS20270	649	660	809	595	599	694	674.381	-0.508466	0.164869	-3.08406	0.00204199	0.0164848
AMC88_RS20395	438	595	799	345	265	352	475.616	-1.25518	0.167512	-7.49312	6.73e-14	7.28e-12
AMC88_RS20400	1307	1523	1827	1243	1273	1286	1427.78	-0.621463	0.153841	-4.03964	5.35e-05	0.000928203
AMC88_RS20405	1799	2345	2787	1536	1324	934	1843.18	-1.18686	0.232099	-5.1136	3.16e-07	1.07e-05
AMC88_RS20585	787	660	825	1573	1325	1916	1132.54	0.713795	0.19637	3.63495	0.000278034	0.00360781
AMC88_RS20590	3019	3213	3804	5735	5231	7226	4540.83	0.507074	0.154168	3.2891	0.00100508	0.00976035
AMC88_RS20640	1549	1613	2067	2880	2513	4593	2425.65	0.577006	0.217964	2.64726	0.00811469	0.0468101
AMC88_RS20670	4377	5223	6899	3429	3181	2028	4328.7	-1.24203	0.249903	-4.97005	6.69e-07	2.06e-05
AMC88_RS20705	3311	4213	5067	4288	3678	4287	4126.81	-0.371547	0.11811	-3.14577	0.0016565	0.0140956
AMC88_RS20720	170	176	251	199	136	138	179.632	-0.674076	0.214347	-3.14479	0.00166207	0.0141222
AMC88_RS20730	1968	1786	2018	914	844	1055	1505.28	-1.40181	0.185143	-7.57153	3.69e-14	4.33e-12
AMC88_RS20875	6348	7116	9073	4537	4627	5861	6390.93	-0.918618	0.157612	-5.82836	5.6e-09	2.58e-07
AMC88_RS20880	1142	1164	1345	945	683	912	1055.48	-0.885884	0.149905	-5.90964	3.43e-09	1.61e-07
AMC88_RS20885	296	270	342	226	177	252	266.087	-0.831817	0.189462	-4.39041	1.13e-05	0.000244326
AMC88_RS20935	52	59	78	42	34	37	51.5385	-1.07774	0.279941	-3.84988	0.000118175	0.00179874
AMC88_RS21040	17206	21834	27618	12013	9684	10059	16951	-1.39642	0.140375	-9.94777	2.58e-23	7.35e-21
AMC88_RS21055	2890	2670	3303	2319	1877	1955	2569.6	-0.881532	0.167634	-5.25867	1.45e-07	5.14e-06
AMC88_RS21175	1252	1259	1534	1288	1151	1259	1301.44	-0.475693	0.145794	-3.26278	0.00110323	0.0104921
AMC88_RS21180	295	292	381	305	230	342	308.289	-0.496645	0.174146	-2.85189	0.00434608	0.0293434
AMC88_RS21205	403	328	385	1048	987	1021	663.07	1.09115	0.211103	5.1688	2.36e-07	8.15e-06
AMC88_RS21325	6410	8529	10261	16517	12454	15931	11207.2	0.497308	0.124212	4.00371	6.24e-05	0.00105372
AMC88_RS21330	2359	3138	3832	5284	4105	5761	3929.55	0.363023	0.136694	2.65574	0.00791347	0.0460938
AMC88_RS21335	5431	5925	7337	10897	8460	14029	8333.22	0.480915	0.168956	2.84639	0.00442176	0.0297871
AMC88_RS21340	633	545	629	456	419	292	516.007	-0.98171	0.262767	-3.73605	0.000186935	0.00261884
AMC88_RS21355	3917	3552	4359	3303	3184	4027	3771.94	-0.526567	0.177465	-2.96717	0.00300558	0.0218994
AMC88_RS21435	19489	21976	27781	41894	34556	41580	30149	0.429886	0.10576	4.06472	4.81e-05	0.000851093
AMC88_RS21440	1430	1643	1889	2731	2357	3988	2246.91	0.515326	0.193121	2.66841	0.00762117	0.0447398
AMC88_RS32230	367	338	473	374	291	228	351.426	-0.737738	0.238084	-3.09865	0.00194404	0.0158221
AMC88_RS21495	386	428	448	381	365	414	408.013	-0.471345	0.171506	-2.74826	0.00599117	0.0375442
AMC88_RS21505	4080	4445	5498	4651	4211	4589	4590.8	-0.398003	0.12704	-3.13289	0.00173094	0.0145225
AMC88_RS21525	1145	1123	1505	2984	2396	4337	2114.03	1.00578	0.207413	4.84918	1.24e-06	3.5e-05
AMC88_RS21555	5103	3759	4660	11831	12083	20816	9109	1.34213	0.276748	4.84965	1.24e-06	3.5e-05
AMC88_RS21565	3313	3513	4330	6423	5714	7723	4989.49	0.484251	0.141793	3.41521	0.000637331	0.00680427
AMC88_RS21575	5096	5525	7226	4926	4497	5934	5563.04	-0.555772	0.139642	-3.97997	6.89e-05	0.00113897
AMC88_RS21610	733	774	1026	577	741	822	787.84	-0.56664	0.211619	-2.67764	0.00741433	0.0438594
AMC88_RS21620	21363	24421	31474	42137	36825	50001	33185.7	0.400829	0.132266	3.03048	0.00244164	0.0187496
AMC88_RS21670	1653	1584	1943	3139	2572	3250	2284.06	0.433765	0.14592	2.97261	0.00295275	0.0215934
AMC88_RS21675	1827	1630	2188	3842	3203	3307	2580.39	0.526356	0.168521	3.12337	0.0017879	0.0148751
AMC88_RS21705	216	478	515	1268	560	876	607.793	0.825271	0.304642	2.70899	0.00674881	0.040656
AMC88_RS21725	219	497	570	1350	618	1143	678.479	0.94306	0.306253	3.07935	0.00207453	0.0167024
AMC88_RS21745	270	471	678	2078	850	1193	847.196	1.21219	0.312248	3.88215	0.000103539	0.00160644
AMC88_RS21750	287	606	780	2832	895	2102	1128.31	1.46049	0.360319	4.05332	5.05e-05	0.000880644
AMC88_RS21755	139	355	385	1568	496	746	559.133	1.33794	0.394559	3.39098	0.000696439	0.00729614
AMC88_RS21760	292	727	948	1962	1504	1510	1081.59	1.05671	0.303265	3.48444	0.000493174	0.00564086
AMC88_RS33730	72	239	244	642	381	597	333.918	1.23379	0.348234	3.543	0.000395609	0.00480027
AMC88_RS33735	59	193	253	578	330	527	296.661	1.21261	0.370664	3.27144	0.00107	0.0102575
AMC88_RS33740	50	153	207	457	264	485	246.411	1.25816	0.36759	3.42274	0.000619933	0.00668187
AMC88_RS21765	214	471	559	1474	836	1815	817.255	1.40144	0.301903	4.64202	3.45e-06	8.75e-05
AMC88_RS21770	112	208	273	867	496	759	413.966	1.51634	0.251847	6.02087	1.73e-09	8.95e-08
AMC88_RS21775	162	342	381	1237	549	938	551.504	1.28401	0.296303	4.33342	1.47e-05	0.000307068
AMC88_RS21785	224	414	523	908	506	907	544.707	0.670474	0.256057	2.61846	0.00883273	0.049566
AMC88_RS21790	456	1173	1515	2843	2057	2379	1624.92	0.924256	0.303746	3.04286	0.00234344	0.0182058
AMC88_RS21795	742	2294	2909	11192	4517	7722	4410.96	1.67013	0.38354	4.3545	1.33e-05	0.000280919
AMC88_RS21870	167	449	613	1554	605	963	665.261	1.03506	0.377567	2.7414	0.00611775	0.0380459
AMC88_RS21880	808	1724	1944	4813	2175	2962	2243.82	0.822282	0.300042	2.74056	0.00613354	0.0381005
AMC88_RS21885	494	712	999	1765	1000	1495	1017.31	0.619309	0.210215	2.94607	0.00321835	0.0231397
AMC88_RS21925	206	441	579	1153	695	990	631.443	0.902094	0.274337	3.28827	0.00100806	0.00977344
AMC88_RS21930	415	937	1223	2705	1344	1827	1309.63	0.879313	0.308326	2.85189	0.00434598	0.0293434
AMC88_RS21935	547	1184	1434	3277	1544	2101	1568.51	0.80725	0.30097	2.68216	0.00731476	0.0434959
AMC88_RS21980	85	150	158	405	238	205	195.884	0.779166	0.297536	2.61873	0.00882584	0.049566
AMC88_RS22000	815	1910	2560	7967	3326	5244	3316.55	1.33056	0.337204	3.94587	7.95e-05	0.00128899
AMC88_RS22005	121	241	356	878	451	827	438.426	1.2715	0.300319	4.23383	2.3e-05	0.000453104
AMC88_RS22020	4494	16639	21315	74985	29950	30159	26943.1	1.37848	0.449624	3.06585	0.0021705	0.0172429
AMC88_RS22025	7650	28541	36148	143754	59531	82765	53864	1.68761	0.420612	4.01227	6.01e-05	0.00102437
AMC88_RS22030	2006	6210	7783	31575	11456	16262	11328.9	1.57985	0.405821	3.89298	9.9e-05	0.00155392
AMC88_RS22035	5023	10154	13867	47965	16849	39250	20017.4	1.50728	0.340476	4.42699	9.56e-06	0.000210156
AMC88_RS22140	458	490	622	1115	934	953	733.805	0.597215	0.151348	3.94598	7.95e-05	0.00128899
AMC88_RS22165	3792	6961	8582	15386	9477	14162	9161.82	0.690762	0.226278	3.05271	0.00226784	0.0177336
AMC88_RS22200	147	359	353	727	413	686	419.695	0.756403	0.289257	2.61499	0.00892302	0.0499322
AMC88_RS22215	1052	3334	4349	13638	6004	5724	5211.98	1.24609	0.417046	2.98789	0.00280912	0.0207203
AMC88_RS22220	75	163	212	439	236	340	227.459	0.858003	0.297375	2.88526	0.00391096	0.0270467
AMC88_RS22265	302	561	660	2024	793	1355	873.935	1.10935	0.300416	3.6927	0.000221884	0.00300978
AMC88_RS22270	217	372	528	1462	750	1101	679.591	1.24663	0.261282	4.77122	1.83e-06	4.98e-05
AMC88_RS22275	573	1259	1551	4868	2167	2639	2003.49	1.19632	0.324535	3.68625	0.000227581	0.00308007
AMC88_RS22280	1030	1964	2316	5900	2803	2922	2645.97	0.804034	0.303938	2.64538	0.00815981	0.0469798
AMC88_RS22370	277	648	811	1824	818	1329	881.82	0.873712	0.320464	2.72639	0.00640308	0.0392451
AMC88_RS22385	255	418	482	1144	529	899	580.948	0.80611	0.252117	3.19736	0.00138692	0.0124014
AMC88_RS22390	121	248	391	775	386	669	398.359	0.961034	0.317899	3.02308	0.00250218	0.0190191
AMC88_RS22395	224	270	423	1374	723	913	602.902	1.38131	0.235852	5.85668	4.72e-09	2.21e-07
AMC88_RS22525	8164	9377	11634	16156	14092	17091	12361.4	0.360321	0.11198	3.21773	0.00129208	0.0118184
AMC88_RS22530	13945	16329	20417	29214	24606	30192	21707.9	0.391565	0.107025	3.65863	0.000253564	0.00336324
AMC88_RS22535	3542	3006	3770	9075	7833	6765	5445.51	0.845151	0.21188	3.98883	6.64e-05	0.00110644
AMC88_RS22540	3078	3163	3831	7827	6508	7285	5058.48	0.753617	0.13206	5.70664	1.15e-08	4.96e-07
AMC88_RS22610	1096	2068	2481	5281	2901	4538	2861.25	0.843758	0.243902	3.45942	0.00054134	0.00606422
AMC88_RS22640	166	421	549	1217	584	968	600.933	0.974491	0.332687	2.92916	0.00339882	0.0241236
AMC88_RS22660	311	594	688	1676	815	1189	819.969	0.874075	0.267468	3.26796	0.00108325	0.0103349
AMC88_RS22665	163	314	385	920	464	699	456.444	0.944167	0.269592	3.50221	0.000461421	0.00538054
AMC88_RS22675	375	729	834	1653	1163	1507	982.344	0.839229	0.2223	3.77521	0.000159874	0.00229431
AMC88_RS22680	369	608	702	1408	925	1394	848.114	0.81591	0.194905	4.18619	2.84e-05	0.000549183
AMC88_RS22685	4284	7456	8939	18532	13621	22694	11729.2	1.08145	0.216652	4.99167	5.99e-07	1.87e-05
AMC88_RS22690	1015	1726	2055	3569	2328	3004	2169.75	0.566914	0.200124	2.83282	0.00461399	0.030839
AMC88_RS22695	416	905	1046	2726	1029	1893	1234.75	0.916085	0.326224	2.80814	0.00498279	0.0326474
AMC88_RS22700	4612	5436	7265	12945	8470	12536	8121.67	0.626919	0.147086	4.26226	2.02e-05	0.000403533
AMC88_RS22775	22832	37931	47326	26101	25908	26421	31261.4	-0.762424	0.199849	-3.81501	0.000136178	0.0020114
AMC88_RS22795	752	1384	1681	4089	1893	3061	1992.92	0.909024	0.267627	3.39661	0.000682255	0.00717267
AMC88_RS22810	563	762	966	1631	1004	1590	1032.54	0.540021	0.1776	3.04066	0.0023606	0.0182916
AMC88_RS22860	655	961	1012	893	680	722	822.763	-0.530947	0.168855	-3.14439	0.00166435	0.0141222
AMC88_RS22885	519	906	1174	2760	1345	1965	1345.96	0.894334	0.259519	3.44612	0.000568704	0.00625365
AMC88_RS22910	392	687	819	1713	895	1165	891.389	0.659417	0.247805	2.66103	0.00779013	0.0455974
AMC88_RS22940	731	696	698	1318	1102	2256	1081.45	0.747969	0.269993	2.77033	0.00559998	0.0355616
AMC88_RS22945	122	125	160	259	200	261	181.064	0.474781	0.17966	2.64266	0.00822565	0.0472225
AMC88_RS22955	1114	1512	1924	3537	2120	2577	2032.2	0.518942	0.186606	2.78094	0.00542013	0.0346772
AMC88_RS23000	3810	9993	12531	38010	16183	27762	16454.1	1.32232	0.345126	3.8314	0.000127414	0.00190548
AMC88_RS23005	3386	9542	12271	41335	15944	24111	16142.7	1.3805	0.378733	3.64504	0.000267352	0.00349192
AMC88_RS23015	2217	4263	5221	17962	5905	14306	7540.12	1.35667	0.335919	4.0387	5.37e-05	0.000929271
AMC88_RS23020	1099	2281	2933	8989	2914	5047	3550.72	1.08914	0.355984	3.05953	0.00221688	0.0174952
AMC88_RS23025	1416	2977	3809	10860	3835	11800	5232.64	1.34953	0.36186	3.72943	0.000191914	0.00266983
AMC88_RS23060	130	193	263	698	285	409	306.485	0.905533	0.295859	3.0607	0.00220824	0.01745
AMC88_RS23070	105	189	274	532	284	505	292.314	0.89636	0.278083	3.22336	0.00126698	0.0116601
AMC88_RS23085	224	446	609	1743	931	1273	800.547	1.31291	0.279258	4.70143	2.58e-06	6.72e-05
AMC88_RS23090	57	189	223	695	258	347	269.698	1.15771	0.422969	2.7371	0.00619838	0.0383441
AMC88_RS23100	88	165	179	392	227	304	212.692	0.760676	0.248057	3.06654	0.00216551	0.0172261
AMC88_RS23125	171	289	427	918	429	572	436.299	0.792777	0.291638	2.71836	0.00656064	0.0400026
AMC88_RS23130	250	328	322	817	441	558	431.271	0.647234	0.221754	2.9187	0.00351491	0.024795
AMC88_RS23145	289	418	564	1428	634	1128	689.398	0.981698	0.25511	3.84814	0.000119019	0.00179874
AMC88_RS23150	246	415	536	1360	642	868	631.116	0.929485	0.26946	3.44943	0.000561762	0.00622307
AMC88_RS23155	450	752	834	1534	907	1365	924.209	0.562462	0.206443	2.72453	0.00643925	0.0394264
AMC88_RS23160	267	443	584	1719	725	887	714.224	1.03044	0.305115	3.37723	0.000732209	0.00758524
AMC88_RS23165	131	283	345	993	414	595	424.325	1.07121	0.326669	3.27918	0.0010411	0.00999654
AMC88_RS23170	205	529	664	1861	871	1719	888.085	1.35333	0.337104	4.01456	5.96e-05	0.0010179
AMC88_RS23185	368	1145	1470	3893	1632	2907	1736.91	1.19213	0.382035	3.12047	0.00180563	0.0149809
AMC88_RS23190	307	797	933	3127	1457	1996	1313.77	1.37616	0.333054	4.13194	3.6e-05	0.000658059
AMC88_RS23195	858	1528	1729	4045	2158	2262	1980.09	0.710864	0.266244	2.66998	0.00758568	0.0445752
AMC88_RS23255	1410	3761	4899	12048	5585	7707	5444.26	1.0269	0.347704	2.95338	0.00314314	0.0227355
AMC88_RS23260	770	2522	2998	8371	4261	5905	3795.82	1.26001	0.366801	3.43515	0.000592232	0.00644134
AMC88_RS23300	328	901	1311	3014	1360	2092	1378.51	1.05106	0.36765	2.85887	0.00425159	0.0288775
AMC88_RS23320	263	596	692	1810	824	1350	852.281	1.03295	0.305666	3.37933	0.000726616	0.00754621
AMC88_RS23330	227	449	481	1123	621	777	576.354	0.792738	0.257622	3.07714	0.00209	0.0167817
AMC88_RS23335	604	960	1047	2212	1403	1693	1252.97	0.686529	0.192164	3.57261	0.000353439	0.00435932
AMC88_RS23340	463	569	815	1832	1259	1956	1071.18	1.11468	0.171261	6.50866	7.58e-11	4.77e-09
AMC88_RS23345	2165	2943	3445	8781	5430	6715	4621.9	0.94748	0.169688	5.58366	2.36e-08	9.65e-07
AMC88_RS23350	418	660	869	1469	1077	1293	915.087	0.663259	0.189476	3.5005	0.00046439	0.00539414
AMC88_RS23390	4509	5116	6466	17883	9012	10535	8402.47	0.860779	0.228205	3.77196	0.00016197	0.00231498
AMC88_RS23395	5019	5611	6817	25124	10548	11722	10076	1.07314	0.287626	3.73103	0.000190699	0.00265911
AMC88_RS23440	965	1478	2007	3665	1945	3552	2127.75	0.706054	0.232097	3.04206	0.00234967	0.0182305
AMC88_RS23445	7539	8899	11239	18950	13330	19458	12648	0.555548	0.131332	4.2301	2.34e-05	0.000456648
AMC88_RS23450	2021	2756	3362	2930	1730	2333	2512.13	-0.561908	0.176218	-3.18871	0.00142908	0.0126648
AMC88_RS23460	5211	7525	9087	5711	4432	4791	6197.04	-0.8711	0.156671	-5.56006	2.7e-08	1.09e-06
AMC88_RS23520	835	1226	1646	1241	856	971	1123.63	-0.592324	0.189043	-3.13328	0.00172863	0.0145225
AMC88_RS23600	1018	1266	1605	3214	1979	2327	1811.95	0.609446	0.176067	3.46145	0.000537268	0.00604123
AMC88_RS23620	2585	5123	6430	16354	7024	10732	7451.47	0.941627	0.297289	3.16737	0.00153822	0.0133551
AMC88_RS23665	586	1025	1361	3093	1485	2586	1567.41	0.938197	0.262696	3.57142	0.000355046	0.00436288
AMC88_RS23685	1706	3471	4230	9569	5179	5279	4609.17	0.776696	0.292783	2.65281	0.00798256	0.0463207
AMC88_RS23715	316	1121	1391	5236	2465	2914	2033.72	1.61579	0.40353	4.00414	6.22e-05	0.00105372
AMC88_RS23720	3037	10490	12486	37724	15033	18565	14867	1.15127	0.414747	2.77583	0.00550609	0.0350771
AMC88_RS23725	2645	7482	9803	30477	10870	16125	11759.8	1.2162	0.395154	3.07779	0.00208539	0.0167672
AMC88_RS23730	2126	5045	6790	18118	6809	11643	7720.21	1.07042	0.353467	3.02834	0.00245903	0.0188171
AMC88_RS23755	2243	897	1183	4377	3390	6382	2905.86	1.26453	0.397685	3.17974	0.00147408	0.0129676
AMC88_RS23760	1006	1534	1859	4878	2653	4066	2480.73	1.05688	0.206712	5.11282	3.17e-07	1.07e-05
AMC88_RS23775	773	1200	1466	2569	1422	2559	1572.83	0.586687	0.218045	2.69067	0.00713082	0.0425714
AMC88_RS23815	370	638	809	1927	952	1181	916.664	0.831312	0.26702	3.11329	0.00185012	0.0152654
AMC88_RS23820	350	674	787	2290	1157	1229	1006.48	1.04354	0.291729	3.5771	0.000347426	0.00431455
AMC88_RS23885	443	502	612	1590	757	1144	792.275	0.797843	0.223052	3.57694	0.000347645	0.00431455
AMC88_RS23890	676	1256	1485	4421	1852	3579	2030.87	1.18387	0.28526	4.15014	3.32e-05	0.00061887
AMC88_RS23895	1006	1377	1891	3563	2035	2555	1963.46	0.599954	0.204282	2.9369	0.00331514	0.0236532
AMC88_RS23915	4919	6158	8013	14146	8276	12580	8580.7	0.52775	0.170429	3.0966	0.00195755	0.0159104
AMC88_RS23950	490	557	689	1323	1030	1027	818.938	0.623458	0.16017	3.89247	9.92e-05	0.00155392
AMC88_RS23955	148	182	218	558	314	427	289.704	0.891478	0.203501	4.3807	1.18e-05	0.000252737
AMC88_RS23970	230	430	537	1165	671	896	612.755	0.8691	0.246592	3.52444	0.000424382	0.005037
AMC88_RS23975	1130	1613	2001	3752	2291	2819	2158.63	0.56654	0.185284	3.05769	0.0022305	0.0175688
AMC88_RS23980	722	2113	2729	6914	3016	4696	3089.07	1.08912	0.367987	2.95968	0.00307963	0.0223916
AMC88_RS23990	2939	4661	5601	13756	7170	13495	7364.97	1.03711	0.228896	4.53091	5.87e-06	0.00013682
AMC88_RS23995	478	772	1039	3493	1742	2479	1528.45	1.42276	0.247504	5.74841	9.01e-09	3.99e-07
AMC88_RS24010	143	341	461	1105	560	584	494.598	0.950713	0.34595	2.74812	0.00599377	0.0375442
AMC88_RS24070	477	880	1112	2379	1249	1430	1180	0.714236	0.272845	2.61773	0.00885163	0.0495791
AMC88_RS24095	329	570	749	1926	861	1176	869.009	0.93517	0.28415	3.29111	0.000997924	0.00971412
AMC88_RS24100	177	351	410	952	509	606	469.652	0.81595	0.275698	2.95958	0.00308062	0.0223916
AMC88_RS24105	351	630	829	1905	833	1160	887.961	0.777408	0.292515	2.65767	0.00786829	0.045965
AMC88_RS24115	629	1427	1864	4406	2014	4006	2196.28	1.09032	0.318227	3.42624	0.000611991	0.00660817
AMC88_RS24140	600	1127	1416	3017	1693	2658	1633.31	0.904964	0.24625	3.67498	0.000237869	0.00320636
AMC88_RS24145	881	1440	1757	3279	1895	2639	1875.84	0.6061	0.210539	2.87881	0.0039918	0.0273841
AMC88_RS33900	604	973	1220	2956	1728	2225	1512.29	0.976083	0.213519	4.57141	4.84e-06	0.000116432
AMC88_RS24170	1212	2224	2586	5610	3578	3836	2995.88	0.794358	0.234508	3.38734	0.000705736	0.00736774
AMC88_RS24185	604	1028	1480	2962	1616	2057	1521.93	0.777761	0.256258	3.03507	0.00240476	0.01852
AMC88_RS24225	755	2037	2497	8199	3617	4944	3357.08	1.35299	0.351719	3.84679	0.000119675	0.00179874
AMC88_RS24230	535	981	1544	3677	1728	3271	1791.5	1.1884	0.300581	3.95369	7.7e-05	0.00126122
AMC88_RS24255	200	277	374	653	393	596	393.298	0.611854	0.198229	3.0866	0.00202459	0.0163885
AMC88_RS24325	399	584	718	1365	816	1099	787.701	0.609939	0.190467	3.20233	0.0013632	0.0122452
AMC88_RS24335	301	474	575	1037	610	1237	662.088	0.751086	0.23844	3.15	0.00163268	0.0139724
AMC88_RS24340	2329	3247	4156	6338	4869	6954	4431.82	0.570382	0.154389	3.69444	0.000220368	0.002996
AMC88_RS24345	4133	6115	7523	14533	10345	15213	9087.79	0.841613	0.165213	5.09412	3.5e-07	1.16e-05
AMC88_RS24355	642	1347	1726	6171	2499	5060	2630.66	1.55475	0.316929	4.90569	9.31e-07	2.76e-05
AMC88_RS24360	1260	2490	3402	11375	4005	9857	4872.99	1.4829	0.340243	4.35836	1.31e-05	0.000277971
AMC88_RS24365	220	526	608	1393	659	1199	710.67	0.937178	0.311926	3.00449	0.0026603	0.0199749
AMC88_RS24370	532	837	1103	3584	1260	2785	1535.69	1.27303	0.306133	4.15843	3.2e-05	0.000604705
AMC88_RS24375	309	413	515	1452	596	1274	702.231	1.06094	0.265452	3.99672	6.42e-05	0.00107923
AMC88_RS24390	1605	2363	2976	5738	3168	4161	3163.36	0.575568	0.20752	2.77356	0.00554471	0.0352481
AMC88_RS24400	1270	1671	2072	3279	2277	3179	2194.69	0.461499	0.14148	3.26194	0.00110653	0.0105068
AMC88_RS24405	1174	1596	1878	3349	2237	3409	2163.31	0.607039	0.15629	3.88406	0.000102728	0.00160193
AMC88_RS24410	1030	1153	1441	2184	1624	2465	1586.03	0.440401	0.144907	3.03919	0.00237217	0.0183338
AMC88_RS24440	1179	1764	2109	4120	2445	3018	2318.78	0.587595	0.195842	3.00036	0.00269663	0.0200983
AMC88_RS24470	510	664	735	1521	968	1374	915.23	0.663522	0.158795	4.17849	2.93e-05	0.000562642
AMC88_RS24475	147	319	360	1107	497	790	493.572	1.20159	0.301722	3.98243	6.82e-05	0.0011335
AMC88_RS24485	254	367	401	690	501	636	455.501	0.497786	0.16054	3.10069	0.00193073	0.0157781
AMC88_RS24500	3076	3244	4262	6083	4965	7990	4738.51	0.496561	0.170093	2.91934	0.00350771	0.024795
AMC88_RS24525	413	840	1049	2712	1333	1963	1281.48	1.06093	0.281368	3.77063	0.000162836	0.00231498
AMC88_RS24540	2606	3285	3912	6701	4281	6083	4292.37	0.450066	0.146379	3.07466	0.00210742	0.0168989
AMC88_RS24585	468	1021	1316	3706	1708	2202	1601.77	1.12531	0.316267	3.55809	0.000373555	0.00456042
AMC88_RS24590	987	1370	1564	3920	2410	3226	2111.72	0.939017	0.167854	5.59424	2.22e-08	9.14e-07
AMC88_RS24600	1158	1603	1780	3436	2215	3244	2131.17	0.620679	0.15819	3.92364	8.72e-05	0.00140258
AMC88_RS24605	676	1080	1325	2912	1629	2532	1584.58	0.862121	0.212093	4.06483	4.81e-05	0.000851093
AMC88_RS24610	182	300	340	1356	698	1166	614.516	1.6229	0.233356	6.9546	3.54e-12	2.71e-10
AMC88_RS24615	86	114	150	349	132	365	184.483	0.906624	0.322756	2.80901	0.00496941	0.0325954
AMC88_RS24620	63	94	125	343	117	248	152.168	0.971406	0.33403	2.90814	0.00363588	0.0254981
AMC88_RS24635	278	562	593	1358	727	1109	722.432	0.820257	0.255962	3.2046	0.0013525	0.0122232
AMC88_RS24645	942	1968	2612	5451	2792	5519	2968.37	0.996757	0.294476	3.38484	0.000712185	0.00742211
AMC88_RS24650	1188	2591	3388	9239	4439	7501	4331.42	1.24526	0.299722	4.15473	3.26e-05	0.000612639
AMC88_RS24655	2700	5822	7529	17655	9767	16672	9242.78	1.14283	0.281746	4.05623	4.99e-05	0.000874955
AMC88_RS24685	759	1439	1870	4186	2288	2715	2066.85	0.860512	0.267761	3.21373	0.00131022	0.0118934
AMC88_RS24690	883	1379	1832	3742	2111	2886	2010.19	0.766114	0.21698	3.53081	0.000414291	0.00494669
AMC88_RS24695	460	771	969	1716	1076	1719	1053.37	0.707265	0.213942	3.30587	0.000946806	0.00934619
AMC88_RS24705	189	267	305	601	359	583	363.549	0.669346	0.195628	3.42152	0.000622718	0.00668779
AMC88_RS24780	5748	5947	7420	4380	2819	4149	5213.56	-1.11411	0.151977	-7.33078	2.29e-13	2.24e-11
AMC88_RS24805	405	769	990	2645	1331	1735	1216.09	1.07872	0.275043	3.92199	8.78e-05	0.00140844
AMC88_RS24825	69	115	152	307	147	254	162.708	0.737975	0.278331	2.65143	0.00801519	0.0464538
AMC88_RS24835	515	792	996	2155	966	2188	1179.7	0.852737	0.268355	3.17765	0.00148476	0.0130095
AMC88_RS24840	71	100	136	305	137	229	152.394	0.7816	0.276467	2.8271	0.00469719	0.0312554
AMC88_RS24850	377	531	620	1591	784	1457	832.217	0.968449	0.225732	4.29027	1.78e-05	0.000361876
AMC88_RS24855	159	273	360	983	459	699	451.607	1.10218	0.271748	4.05588	4.99e-05	0.000874955
AMC88_RS24860	111	191	206	463	203	428	249.674	0.749459	0.284095	2.63806	0.0083383	0.0474593
AMC88_RS24890	356	745	969	2245	1120	1729	1106.22	0.980823	0.288274	3.4024	0.000667967	0.00705968
AMC88_RS24895	89	102	129	335	187	311	179.566	1.02217	0.220855	4.62824	3.69e-06	9.24e-05
AMC88_RS24910	191	371	460	1704	801	987	688.926	1.44714	0.296701	4.87742	1.07e-06	3.15e-05
AMC88_RS24915	96	248	324	809	389	451	357.427	0.999929	0.356474	2.80506	0.00503075	0.0328895
AMC88_RS24920	205	283	396	780	416	620	423.503	0.701855	0.222367	3.15629	0.00159791	0.0137141
AMC88_RS24935	720	1310	1837	4916	2160	3959	2277.9	1.18542	0.289574	4.09367	4.25e-05	0.000762761
AMC88_RS24945	653	863	1195	2111	1350	1713	1248.52	0.602396	0.176372	3.41548	0.000636698	0.00680427
AMC88_RS24950	1908	3258	4140	9962	4915	6723	4807.63	0.884398	0.253014	3.49546	0.000473253	0.00547583
AMC88_RS24970	8027	10490	11466	23289	15116	16043	13517.6	0.513919	0.179769	2.85877	0.00425293	0.0288775
AMC88_RS24975	520	959	1175	2576	1359	1709	1298.39	0.763693	0.258628	2.95287	0.00314836	0.0227458
AMC88_RS24985	2585	3543	4555	7808	4421	7071	4747.83	0.50983	0.188785	2.70058	0.00692179	0.0415307
AMC88_RS24990	686	915	1139	1882	1234	1806	1218.97	0.503514	0.157788	3.19107	0.00141746	0.0125992
AMC88_RS24995	2135	3392	4155	9922	5200	7218	4997.11	0.869535	0.223887	3.88381	0.000102832	0.00160193
AMC88_RS25000	1213	2557	3058	10884	4783	8097	4643.86	1.46844	0.2969	4.94593	7.58e-07	2.3e-05
AMC88_RS25015	736	1815	2273	6366	3081	3553	2743.17	1.12303	0.33583	3.34406	0.00082563	0.00839952
AMC88_RS25065	246	627	667	1767	873	1375	856.383	1.05697	0.311022	3.39837	0.000677877	0.00715178
AMC88_RS25080	752	1577	1808	4188	1977	3550	2144.56	0.89785	0.283838	3.16325	0.00156018	0.0135261
AMC88_RS25105	518	1083	1366	3293	1700	2202	1574.82	0.962054	0.286073	3.36297	0.000771088	0.00791439
AMC88_RS25110	1204	2144	2593	6125	3013	4863	3096.06	0.901089	0.250276	3.60038	0.000317755	0.00400171
AMC88_RS25120	1030	2318	2805	10602	4703	6101	4190.97	1.47794	0.320847	4.60636	4.1e-06	0.000101292
AMC88_RS25125	2380	3205	4038	13122	5700	9138	5783.7	1.18319	0.242905	4.87098	1.11e-06	3.21e-05
AMC88_RS25130	1187	1963	2436	6625	2956	5236	3143.36	1.06397	0.258294	4.11921	3.8e-05	0.000689157
AMC88_RS25160	1023	2075	2224	1477	1179	1282	1546.71	-0.745409	0.228724	-3.25899	0.0011181	0.010583
AMC88_RS25170	4904	9196	10670	6959	5526	7732	7454.11	-0.609113	0.213219	-2.85675	0.00428003	0.0290285
AMC88_RS33755	1059	2339	2743	1538	1266	1138	1688.98	-0.930988	0.272075	-3.42181	0.000622053	0.00668779
AMC88_RS25180	1027	1473	1942	2573	2274	3613	2045.8	0.605339	0.201512	3.00399	0.00266466	0.0199749
AMC88_RS25190	1600	2301	2753	4078	3179	4719	2968.24	0.513641	0.161121	3.18792	0.00143299	0.0126807
AMC88_RS25220	262	295	373	861	431	570	441.58	0.642036	0.2267	2.83209	0.00462443	0.0308743
AMC88_RS25255	325	734	954	2739	1283	1394	1143.67	1.11834	0.337789	3.31076	0.000930425	0.00924283
AMC88_RS25260	608	1090	1258	3255	1538	2325	1563.68	0.92825	0.258312	3.59352	0.000326242	0.00409136
AMC88_RS25265	1069	1781	2090	4554	2300	4032	2468.99	0.796169	0.234862	3.38994	0.000699089	0.00731111
AMC88_RS25270	324	821	855	2469	1163	1364	1083.26	0.997476	0.332347	3.00131	0.00268821	0.0200983
AMC88_RS25285	348	483	556	1254	722	1026	690.77	0.76478	0.187343	4.08223	4.46e-05	0.000798883
AMC88_RS25410	257	417	416	332	231	383	338.538	-0.551905	0.209728	-2.63153	0.00850022	0.0482432
AMC88_RS25415	1492	1822	2242	1848	1510	1999	1811.46	-0.391532	0.122307	-3.20123	0.00136842	0.0122543
AMC88_RS25520	2719	4681	5498	4099	2939	2604	3767.92	-0.731941	0.235184	-3.11221	0.00185694	0.0153006
AMC88_RS25655	4559	5184	6507	10274	9239	10628	7446.96	0.55628	0.117868	4.71954	2.36e-06	6.26e-05
AMC88_RS25665	147	203	288	508	561	461	344.128	0.967539	0.231528	4.17892	2.93e-05	0.000562642
AMC88_RS25735	296	490	659	1010	875	1095	698.766	0.737154	0.204119	3.6114	0.000304552	0.003868
AMC88_RS25795	69971	76554	94548	123048	132727	195770	111138	0.562981	0.202367	2.78198	0.00540287	0.0346304
AMC88_RS25935	86	82	125	82	80	67	88.1936	-0.679717	0.25759	-2.63875	0.00832115	0.0474593
AMC88_RS26080	186	322	387	897	405	683	448.053	0.806546	0.268791	3.00065	0.00269407	0.0200983
AMC88_RS26085	118	369	464	1201	577	886	552.44	1.18361	0.369662	3.20188	0.00136535	0.0122452
AMC88_RS26115	507	734	807	1288	896	1319	887.53	0.429752	0.162417	2.64598	0.00814541	0.0469421
AMC88_RS26275	409	398	388	217	186	186	313.935	-1.38723	0.217833	-6.36832	1.91e-10	1.17e-08
AMC88_RS26300	226	290	301	294	201	264	262.903	-0.459876	0.174494	-2.63548	0.00840173	0.0477295
AMC88_RS26305	1325	1251	1504	1466	1150	1208	1328.56	-0.449879	0.169588	-2.65277	0.00798339	0.0463207
AMC88_RS26315	302	338	301	283	190	283	288.203	-0.695381	0.212642	-3.2702	0.00107471	0.0102699
AMC88_RS26330	378	440	406	304	227	198	338.283	-1.10667	0.231305	-4.78448	1.71e-06	4.7e-05
AMC88_RS26335	259	276	319	262	197	260	264.804	-0.60327	0.166269	-3.62827	0.000285323	0.00367521
AMC88_RS26785	1885	2277	2680	1605	1307	761	1815.4	-1.22002	0.283032	-4.31052	1.63e-05	0.000334807
AMC88_RS26815	589	580	724	451	425	190	513.933	-1.1498	0.338437	-3.39738	0.000680344	0.00716517
AMC88_RS26860	4315	5193	6204	4328	4077	1708	4431.19	-0.942388	0.344115	-2.73858	0.00617048	0.0382506
AMC88_RS26990	2711	4171	5318	3036	2919	1601	3354.55	-0.978382	0.297622	-3.28733	0.00101141	0.00979009
AMC88_RS27055	485	548	631	444	421	337	488.841	-0.800699	0.202357	-3.95687	7.59e-05	0.00124798
AMC88_RS27080	800	521	632	386	280	270	512.961	-1.45047	0.283927	-5.1086	3.25e-07	1.08e-05
AMC88_RS27140	4136	4943	6121	8023	7284	11021	6662.73	0.451604	0.168333	2.68279	0.00730103	0.0434959
AMC88_RS27150	13130	15668	19481	24298	28211	66304	26176.5	0.947876	0.332454	2.85114	0.00435621	0.0293786
AMC88_RS27160	4105	5006	6117	8961	9850	19180	8355.34	0.974053	0.274723	3.54558	0.000391754	0.00477286
AMC88_RS27165	13783	15785	19424	26839	25726	37146	22238.9	0.531066	0.167513	3.1703	0.00152283	0.0132793
AMC88_RS27170	30418	33724	41269	61975	58563	92376	50730.1	0.665903	0.187902	3.54388	0.000394287	0.00479395
AMC88_RS27175	14161	14975	18188	29304	28806	51152	24766.4	0.851019	0.23008	3.69879	0.000216627	0.00295735
AMC88_RS27180	18827	23275	29363	41958	38046	51257	32430	0.544455	0.14124	3.85483	0.00011581	0.00177635
AMC88_RS27235	341	499	602	1146	663	859	651.663	0.548385	0.200605	2.73366	0.00626345	0.038587
AMC88_RS27245	2506	2546	3077	5118	3511	6386	3695.01	0.515107	0.192093	2.68155	0.0073281	0.043532
AMC88_RS27285	209	418	439	1106	544	947	567.985	0.941728	0.268994	3.50093	0.000463641	0.00539414
AMC88_RS27295	396	650	923	2351	978	1654	1069.94	1.00605	0.287044	3.50485	0.00045687	0.00535882
AMC88_RS27300	694	1198	1370	3033	1486	2788	1645.58	0.817396	0.248175	3.29363	0.000989015	0.00968053
AMC88_RS27320	23307	6482	8351	4229	2588	3401	9207.44	-2.37936	0.742948	-3.20259	0.00136198	0.0122452
AMC88_RS27325	9807	2829	3451	1728	961	1056	3803.31	-2.58241	0.702771	-3.67461	0.000238209	0.00320636
AMC88_RS27330	3102	1749	1988	1941	1334	1534	2035.22	-0.923899	0.313259	-2.94931	0.0031848	0.0229536
AMC88_RS27465	347	922	1260	3573	1569	2355	1526.69	1.26316	0.357494	3.53337	0.00041029	0.00494669
AMC88_RS27470	339	821	1080	2339	1369	1487	1155.83	0.918083	0.316651	2.89935	0.00373938	0.0260407
AMC88_RS27495	645	938	1219	2229	1598	2057	1370.3	0.744966	0.165343	4.50557	6.62e-06	0.000151135
AMC88_RS27600	211	354	414	276	254	162	281.797	-0.798272	0.284926	-2.80168	0.00508367	0.0331143
AMC88_RS27645	119	301	389	786	452	578	407.81	0.865699	0.318049	2.7219	0.00649074	0.03962
AMC88_RS27655	55	152	143	359	198	304	187.848	0.968969	0.320106	3.02703	0.00246972	0.0188683
AMC88_RS27665	269	709	972	2578	996	1461	1067.89	1.05952	0.378202	2.80146	0.00508727	0.0331143
AMC88_RS27685	139	320	333	955	407	632	430.003	0.993922	0.318759	3.1181	0.00182024	0.0150813
AMC88_RS27720	103	216	355	819	360	436	352.115	0.961599	0.3628	2.65049	0.00803739	0.0464538
AMC88_RS27740	173	245	380	950	367	799	446.219	1.06389	0.302335	3.51892	0.000433306	0.00510932
AMC88_RS27780	102	307	403	1210	452	615	470.249	1.18014	0.409873	2.87928	0.00398585	0.0273747
AMC88_RS27785	135	434	444	1620	610	980	641.136	1.33686	0.389885	3.42886	0.000606116	0.00656012
AMC88_RS27790	36	134	151	465	164	384	201.164	1.33449	0.43481	3.06914	0.00214673	0.0171037
AMC88_RS27855	152	342	352	1084	392	664	459.495	0.991798	0.341781	2.90185	0.00370963	0.025924
AMC88_RS27920	453	1129	1279	3231	1485	3168	1643.86	1.13284	0.326819	3.46626	0.000527745	0.00595654
AMC88_RS27925	391	892	1124	3630	1423	2893	1566.82	1.39396	0.334648	4.16546	3.11e-05	0.000588222
AMC88_RS27945	388	817	1051	3417	1317	2953	1501.79	1.43454	0.329633	4.35193	1.35e-05	0.000283245
AMC88_RS27950	307	731	875	2379	1020	1327	1023.87	0.984439	0.338316	2.90982	0.00361639	0.0253912
AMC88_RS27955	174	537	661	2408	894	1033	866.088	1.35088	0.420036	3.21609	0.00129949	0.0118499
AMC88_RS27970	5090	5760	6629	5435	4562	5031	5469.17	-0.562435	0.123452	-4.55591	5.22e-06	0.000124312
AMC88_RS27980	129	226	339	794	403	433	360.779	0.921555	0.30762	2.99576	0.00273761	0.0203433
AMC88_RS28030	366	395	544	454	217	413	396.974	-0.63081	0.231024	-2.7305	0.00632386	0.0388785
AMC88_RS28130	425	692	856	2221	1079	1371	1034.31	0.907699	0.257329	3.52739	0.000419678	0.00500102
AMC88_RS28330	1328	3079	3677	8986	4882	4786	4166.51	0.899663	0.3185	2.82469	0.0047327	0.0314393
AMC88_RS28340	1610	1900	2385	2326	1256	1645	1848.12	-0.527486	0.194567	-2.71108	0.00670636	0.040441
AMC88_RS28345	551	989	1267	2373	1380	1800	1313.77	0.664377	0.238005	2.79144	0.00524739	0.0338984
AMC88_RS28355	397	771	979	2126	1091	1594	1082.09	0.841215	0.268174	3.13683	0.00170785	0.0144503
AMC88_RS28405	606	848	1111	1892	1316	2178	1250.63	0.735163	0.185534	3.96241	7.42e-05	0.00122272
AMC88_RS28410	640	899	1199	2196	1186	1782	1246.39	0.576646	0.207265	2.78216	0.00539977	0.0346304
AMC88_RS28450	411	971	1272	3940	1544	1849	1528.13	1.15138	0.368748	3.12241	0.00179375	0.0149031
AMC88_RS28455	293	351	461	971	593	1008	575.706	0.868029	0.18597	4.66758	3.05e-06	7.79e-05
AMC88_RS28485	118	239	288	632	319	538	331.008	0.876925	0.279789	3.13424	0.00172301	0.0145225
AMC88_RS28500	159	334	478	1032	470	942	523.647	1.01281	0.320871	3.15643	0.00159715	0.0137141
AMC88_RS28505	1055	2116	2555	7371	3586	5407	3393.66	1.18767	0.274723	4.32315	1.54e-05	0.0003206
AMC88_RS28530	253	396	453	1298	421	1199	615.863	1.03296	0.331332	3.1176	0.00182333	0.015086
AMC88_RS28560	208	445	528	1361	600	935	629.364	0.964171	0.305195	3.1592	0.00158203	0.0136758
AMC88_RS28670	154	392	496	1213	569	1044	591.885	1.12314	0.333915	3.36354	0.000769495	0.00791439
AMC88_RS28720	34171	41725	52042	74517	64294	147332	65025.9	0.807149	0.274997	2.93512	0.00333415	0.0237157
AMC88_RS28740	957	1465	1885	3415	2158	3871	2150.51	0.797601	0.211279	3.77511	0.000159934	0.00229431
AMC88_RS28775	403	498	692	1216	742	962	716.447	0.537123	0.180946	2.96841	0.00299344	0.0218375
AMC88_RS28790	166	339	448	897	467	701	469.33	0.798139	0.28388	2.81153	0.00493059	0.0324119
AMC88_RS28795	111	151	205	441	210	355	230.038	0.760208	0.250187	3.03856	0.00237714	0.0183484
AMC88_RS28840	983	2808	3460	11901	4192	5506	4384.08	1.2593	0.402904	3.12556	0.00177469	0.014827
AMC88_RS28855	933	2608	2908	8436	3189	4540	3473.3	1.00216	0.373615	2.68232	0.00731124	0.0434959
AMC88_RS28890	1527	2302	2818	4501	3241	4921	3058.34	0.597873	0.174118	3.43373	0.000595342	0.0064634
AMC88_RS28895	644	1040	1195	3347	1486	1823	1486.87	0.863767	0.277138	3.11674	0.00182862	0.0151089
AMC88_RS28910	118	210	261	606	251	462	295.736	0.820373	0.295724	2.77412	0.00553511	0.0352245
AMC88_RS28915	225	374	485	1064	567	801	548.395	0.836113	0.240376	3.47835	0.000504517	0.00574861
AMC88_RS28930	205	487	559	1735	863	1114	761.765	1.2502	0.309962	4.0334	5.5e-05	0.000945011
AMC88_RS28945	348	671	800	365	220	230	448.442	-1.47348	0.26817	-5.49458	3.92e-08	1.54e-06
AMC88_RS28950	1244	2777	3441	1810	1274	1221	1972.06	-1.08764	0.284211	-3.82685	0.000129791	0.00193137
AMC88_RS28955	821	1589	2020	1312	721	1078	1249.32	-0.830253	0.257511	-3.22414	0.0012635	0.0116466
AMC88_RS28970	2382	2380	2387	5419	4960	9069	4185.03	1.0634	0.246692	4.31063	1.63e-05	0.000334807
AMC88_RS28995	1047	2010	2443	5024	2511	3778	2627.42	0.712086	0.263036	2.70718	0.00678579	0.0407966
AMC88_RS29010	175	336	454	1144	497	576	493.216	0.879506	0.328868	2.67434	0.00748763	0.0441291
AMC88_RS29045	178	467	479	1675	848	1507	782.965	1.5129	0.313401	4.82736	1.38e-06	3.85e-05
AMC88_RS29050	261	606	776	2465	983	1892	1057.83	1.37505	0.336956	4.08081	4.49e-05	0.000799019
AMC88_RS29055	309	643	754	2040	897	1215	906.228	0.953491	0.306815	3.10771	0.00188546	0.0154716
AMC88_RS29075	8793	11445	13594	21833	15805	23332	15124.9	0.505371	0.137695	3.67021	0.000242352	0.00324329
AMC88_RS29080	1324	1521	1844	2653	2255	2995	2028.23	0.40945	0.126447	3.23811	0.00120324	0.0112115
AMC88_RS29145	157	328	374	1109	429	564	457.265	0.954451	0.34033	2.80449	0.00503967	0.0329119
AMC88_RS29150	288	562	743	2148	883	1139	886.314	1.06351	0.325513	3.26717	0.00108628	0.0103473
AMC88_RS29155	174	286	402	937	420	943	484.733	1.07747	0.291341	3.69832	0.00021703	0.00295735
AMC88_RS29200	182	302	496	1278	415	894	543.085	1.06883	0.353366	3.02471	0.00248869	0.0189648
AMC88_RS29205	165	277	419	1035	423	658	458.23	0.970955	0.310305	3.12904	0.0017538	0.0146731
AMC88_RS29215	418	565	631	1515	677	1265	794.541	0.731119	0.240057	3.0456	0.00232214	0.0180638
AMC88_RS29280	10625	4674	5867	5012	2399	2315	5577.66	-1.56446	0.41184	-3.79872	0.000145445	0.00212727
AMC88_RS29285	340	616	708	1939	1247	1339	963.5	1.1223	0.232228	4.83275	1.35e-06	3.77e-05
AMC88_RS29310	2380	1124	1247	927	464	537	1216.98	-1.74792	0.392393	-4.45451	8.41e-06	0.000189095
AMC88_RS29340	1142	1203	1513	1281	885	920	1170.23	-0.670183	0.172865	-3.87691	0.00010579	0.00163523
AMC88_RS29375	617	1426	1604	3663	1828	3093	1894.15	0.908164	0.292888	3.10072	0.00193048	0.0157781
AMC88_RS29380	331	918	1113	3114	1350	2016	1353.01	1.14284	0.35511	3.21827	0.00128965	0.0118184
AMC88_RS29405	1057	1420	1797	3767	2783	3173	2208.18	0.85703	0.148022	5.78989	7.04e-09	3.19e-07
AMC88_RS29410	1894	2641	3227	7346	5642	8165	4510.5	1.11205	0.150611	7.3836	1.54e-13	1.54e-11
AMC88_RS29415	1542	2141	2438	5697	4752	5690	3497.12	1.0662	0.130927	8.14342	3.84e-16	6.21e-14
AMC88_RS29420	636	803	1073	2314	2213	3079	1576.7	1.2724	0.173729	7.32407	2.41e-13	2.32e-11
AMC88_RS29425	140	211	309	615	397	586	351.386	0.953774	0.217711	4.38092	1.18e-05	0.000252737
AMC88_RS29430	1793	2303	3218	6698	5314	7271	4155.15	1.07309	0.149849	7.16117	8e-13	6.84e-11
AMC88_RS29435	836	1409	1823	4111	2315	3325	2149.45	0.934966	0.226438	4.12901	3.64e-05	0.000664443
AMC88_RS29440	262	522	795	1533	923	1009	786.043	0.840676	0.295991	2.8402	0.00450849	0.0302691
AMC88_RS29480	164	358	438	1355	413	870	547.525	1.11574	0.370733	3.00954	0.00261643	0.019787
AMC88_RS29555	693	872	1129	1891	1179	2197	1256.63	0.61706	0.196626	3.13825	0.00169962	0.014401
AMC88_RS29585	1932	3592	4394	7265	4672	6962	4540.13	0.609292	0.225161	2.70602	0.00680942	0.0408976
AMC88_RS29620	458	664	785	1319	830	1331	854.581	0.523954	0.182558	2.87006	0.00410391	0.0279608
AMC88_RS29640	356	657	929	2239	904	1838	1060.87	1.02827	0.309803	3.31911	0.000903044	0.00903346
AMC88_RS29680	260	324	413	733	515	825	484.839	0.711206	0.172333	4.12694	3.68e-05	0.000668436
AMC88_RS29690	2064	4487	5355	12563	7358	7410	6128.72	0.891159	0.29094	3.06303	0.00219106	0.0173601
AMC88_RS29695	821	1382	1794	3829	1892	2691	1938.87	0.743152	0.251287	2.95738	0.00310267	0.0224972
AMC88_RS29770	1458	1916	2269	1726	1353	1254	1679.96	-0.709482	0.175493	-4.0428	5.28e-05	0.000918446
AMC88_RS29880	406	669	877	1847	891	1307	937.299	0.718436	0.254567	2.82218	0.00476977	0.0315279
AMC88_RS30010	853	426	613	481	250	435	534.373	-1.12346	0.339072	-3.31336	0.000921833	0.00919067
AMC88_RS30085	225	340	426	1058	521	737	515.296	0.883017	0.240632	3.66957	0.000242957	0.00324413
AMC88_RS30165	931	2129	2735	6631	2450	4519	2980.64	0.903787	0.344407	2.62419	0.00868558	0.0491088
AMC88_RS30180	557	1117	1427	3557	1714	1847	1588.87	0.882335	0.31143	2.83318	0.00460878	0.0308386
AMC88_RS30215	195	641	698	2063	737	1364	868.295	1.1162	0.399677	2.79275	0.00522622	0.0337981
AMC88_RS30220	243	598	696	1927	642	1259	821.376	0.980285	0.36748	2.66759	0.00763983	0.0448054
AMC88_RS30245	3570	5366	6652	11324	7182	10183	7016.95	0.546835	0.177895	3.07393	0.00211262	0.016918
AMC88_RS30260	171	410	623	1525	650	1428	728.109	1.27168	0.361421	3.51856	0.000433891	0.00510932
AMC88_RS30280	605	1010	1253	2401	1300	2261	1381.44	0.719265	0.23136	3.10886	0.00187812	0.0154326
AMC88_RS30330	288	350	479	782	531	741	504.108	0.5406	0.160755	3.36288	0.000771329	0.00791439
AMC88_RS30335	314	366	453	959	553	947	565.155	0.758355	0.190021	3.99089	6.58e-05	0.00110298
AMC88_RS30340	514	635	750	1250	929	1826	931.734	0.720162	0.217659	3.30867	0.000937407	0.00926871
AMC88_RS30395	215	423	447	1255	468	893	571.498	0.916132	0.3135	2.92227	0.00347494	0.0246001
AMC88_RS30420	478	649	881	1531	847	1395	911.756	0.568964	0.20428	2.78522	0.00534912	0.0344811
AMC88_RS30425	3011	3195	3708	8324	5390	6967	4864.83	0.698012	0.15362	4.54377	5.53e-06	0.00013117
AMC88_RS30450	3798	6587	8102	16680	10809	12441	9182.14	0.792942	0.21631	3.66577	0.000246594	0.00327805
AMC88_RS30455	7601	13979	16977	32833	22011	36141	20186.4	0.915287	0.226801	4.03565	5.45e-05	0.000938707
AMC88_RS30465	4036	6229	7887	18335	12576	20008	10702.4	1.15815	0.189053	6.12606	9.01e-10	5.04e-08
AMC88_RS30470	3048	4559	5850	13056	9207	16659	8094.96	1.1984	0.208639	5.74391	9.25e-09	4.04e-07
AMC88_RS30475	417	656	859	1715	1114	1187	937.733	0.737484	0.218052	3.38215	0.00071921	0.00748228
AMC88_RS30490	215	277	305	705	384	569	387.724	0.696518	0.202176	3.44511	0.000570828	0.00626549
AMC88_RS30495	151	225	263	576	354	431	315.342	0.752747	0.204869	3.67428	0.00023852	0.00320636
AMC88_RS30500	2710	2875	3782	6246	4567	5313	4097.62	0.439541	0.133007	3.30465	0.00095095	0.00937164
AMC88_RS30545	179	319	360	675	368	690	406.146	0.671562	0.249156	2.69535	0.00703149	0.0420624
AMC88_RS30560	469	795	1022	4439	2280	3924	1947.62	1.88495	0.24314	7.75252	9.01e-15	1.17e-12
AMC88_RS30620	231	394	586	1189	569	881	597.685	0.802738	0.278536	2.88199	0.00395171	0.0272654
AMC88_RS30765	683	880	1155	2357	1156	2038	1297.67	0.677125	0.218499	3.09898	0.00194186	0.0158221
AMC88_RS30790	73	82	121	175	149	208	128.497	0.614175	0.213592	2.87546	0.00403439	0.0276129
AMC88_RS30875	372	468	647	1357	590	1050	702.421	0.656975	0.248731	2.64131	0.00825868	0.0473161
AMC88_RS30880	1095	2342	3001	7502	3110	5065	3405.01	0.958898	0.316485	3.02984	0.00244685	0.0187655
AMC88_RS30930	6222	11328	13916	10646	5454	5990	8908.74	-0.833699	0.275309	-3.02823	0.00245987	0.0188171
AMC88_RS30950	357	621	741	1437	933	1014	806.89	0.656919	0.225062	2.91883	0.00351343	0.024795
AMC88_RS32880	125	283	320	960	379	570	405.213	1.05642	0.337003	3.13476	0.00171995	0.0145225
AMC88_RS30955	30	107	123	434	158	185	157.645	1.26668	0.455224	2.78254	0.00539345	0.0346304
AMC88_RS31090	174	267	419	925	449	576	436.437	0.861578	0.281977	3.05549	0.00224691	0.0176623
AMC88_RS31115	275	689	818	2446	943	1929	1078.99	1.24756	0.348567	3.5791	0.000344786	0.0042969
AMC88_RS31120	626	1812	2210	8068	3246	3816	3004.55	1.39372	0.390534	3.56875	0.000358684	0.00439682
AMC88_RS31130	2174	2435	3194	4640	3741	4241	3296.21	0.358032	0.120191	2.97886	0.00289325	0.0212361
AMC88_RS31145	1307	1456	1576	1211	707	985	1234.1	-0.949551	0.179515	-5.28954	1.23e-07	4.39e-06
AMC88_RS31165	198	188	271	136	83	110	169.829	-1.34907	0.213338	-6.32364	2.55e-10	1.53e-08
AMC88_RS31170	704	729	936	806	352	468	675.252	-0.913005	0.258562	-3.53109	0.00041385	0.00494669
AMC88_RS31175	380	386	479	462	177	228	357.046	-0.900529	0.304476	-2.95764	0.00310005	0.0224972
AMC88_RS31180	225	284	255	253	139	117	217.996	-0.953038	0.299931	-3.17753	0.00148537	0.0130095
AMC88_RS31185	630	697	928	351	178	220	525.719	-1.94345	0.225479	-8.61921	6.74e-18	1.3e-15
AMC88_RS32900	608	1249	1555	3991	1592	2182	1729.94	0.857747	0.326354	2.62827	0.00858193	0.0486607
AMC88_RS31395	134	317	461	1037	390	1032	511.733	1.10969	0.378851	2.92909	0.00339956	0.0241236
AMC88_RS31400	1917	6066	7879	29002	13852	29077	13119.6	1.87692	0.379166	4.95012	7.42e-07	2.26e-05
AMC88_RS31410	417	789	909	2397	1118	1935	1167.61	1.02599	0.268438	3.82208	0.000132328	0.00195938
AMC88_RS31415	191	169	240	725	267	532	329.517	0.9589	0.298096	3.21675	0.0012965	0.0118407
AMC88_RS31420	201	346	294	847	383	773	443.326	0.877487	0.275935	3.18005	0.0014725	0.0129676
AMC88_RS31425	152	273	268	638	284	570	341.22	0.745589	0.278476	2.67739	0.00741988	0.0438594
AMC88_RS31440	352	436	562	1220	549	1172	669.839	0.759215	0.248909	3.05017	0.00228712	0.0178378
AMC88_RS33850	35	74	54	179	78	161	90.0999	0.985535	0.347572	2.83549	0.00457559	0.0306508
AMC88_RS31455	1099	1849	2269	4397	2314	3362	2405.05	0.615617	0.231688	2.65709	0.00788182	0.0459991
AMC88_RS31475	1549	2240	2721	4498	3174	3507	2829.55	0.452339	0.169365	2.6708	0.00756711	0.0445397
AMC88_RS31480	1827	2468	3035	5548	3822	3998	3304.43	0.535777	0.174401	3.07209	0.00212564	0.0169768
AMC88_RS31485	2914	3583	4106	7099	5592	7116	4866.79	0.556821	0.111718	4.98418	6.22e-07	1.93e-05
AMC88_RS31590	580	739	937	1636	1041	1584	1033.57	0.572182	0.162389	3.52353	0.000425834	0.00503991
AMC88_RS31605	124	311	373	1037	461	1013	504.067	1.3086	0.34096	3.83798	0.000124049	0.0018598
AMC88_RS31645	83	187	235	672	250	486	291.657	1.14666	0.349507	3.28078	0.00103521	0.00995598
AMC88_RS31650	188	418	447	1439	544	1085	628.984	1.19698	0.328115	3.64806	0.000264229	0.00347389
AMC88_RS31660	623	1335	1569	4207	1930	2098	1826.97	0.901454	0.323751	2.78441	0.00536253	0.0345113
AMC88_RS31680	159	270	407	854	416	769	443.142	0.962343	0.281711	3.41607	0.00063532	0.00680427
AMC88_RS31685	115	217	333	686	356	614	357.289	1.00311	0.294584	3.40519	0.000661176	0.00700028
AMC88_RS31730	366	926	1150	3526	1527	1899	1438.12	1.19677	0.352803	3.39218	0.000693401	0.00727706
AMC88_RS31740	378	484	740	1571	816	934	772.779	0.722811	0.250065	2.89049	0.00384639	0.0267237
